# Supplementary material for: Global, Regional, and National Burden of COPD Among Women from 1990 to 2021 and Projections to 2050: A Systematic Analysis for the Global Burden of Disease Study 2021
Source: Ann Glob Health. 2025 Oct 27;91(1):73. doi: 10.5334/aogh.4883 (PMC12577549; doi:10.5334/aogh.4883)
Supplement: Supplementary Table 1. — Prevalent cases, deaths, and DALYs for COPD among women nationally in 2021, and percentage change in ASRs per 100,000, from 1990 to 2021. [file agh-91-1-4883-s1.xlsx]

## Sheet: Sheet1
	Prevalence			Deaths			DALYs
Location	No(95% UI)	ASRs per 1000,000 (95% UI)	Percentage change in ASRs from 1990 to 2019(95% CI)	No(95% UI)	ASRs per 1000,000 (95% UI)	Percentage change in ASRs from 1990 to 2019(95% CI)	No(95% UI)	ASRs per 1000,000 (95% UI)	Percentage change in ASRs from 1990 to 2019(95% CI)
Afghanistan	163041.2(145436.5 to 182106.1)	2763.6(2431.6 to 3128.3)	10.1(1.4 to 19.6)	2464.2(1541.3 to 3489.7)	61.9(38.1 to 86.9)	-15.7(-43.8 to 76.1)	73100.7(50176.7 to 100374.7)	1396.2(944.1 to 1929.4)	-16.5(-42.7 to 60.1)
Albania	52828.8(45788 to 60970.6)	2392(2089.1 to 2742.7)	2.2(-8.7 to 15)	253.9(165.6 to 377.1)	11.1(7.2 to 16.3)	-55.9(-72.6 to -29.1)	6138.8(4623.8 to 8573.9)	271.2(206.7 to 376.2)	-46(-60.5 to -20.7)
Algeria	462230.4(404637 to 522127)	2669.6(2328.6 to 3032.7)	25.5(14.4 to 38.7)	2235.4(1609.5 to 3100.6)	21.6(15.7 to 30.3)	-5(-32.1 to 35.4)	70045.7(56148.5 to 87254.2)	469.4(369.9 to 590.4)	0.1(-20.4 to 30.3)
American Samoa	451.3(393.6 to 519.9)	2007.6(1751.4 to 2305.2)	-12.1(-18.9 to -4.5)	7.1(5.6 to 8.9)	38(30 to 47.4)	-29.2(-53.1 to -0.1)	178.4(145.2 to 218.9)	820.9(676.1 to 1007.4)	-25.6(-46.2 to -0.7)
Andorra	2012.6(1790 to 2288.1)	2602.1(2311.6 to 2955.6)	-0.2(-7.7 to 9.3)	7.9(5.5 to 10.6)	8.3(5.8 to 11.3)	-32.3(-55.7 to 5.9)	197(156.6 to 243.2)	243.4(194.4 to 299.4)	-21.7(-40.4 to 3)
Angola	123309.8(107958.7 to 140386.7)	1739.9(1513.9 to 1998.8)	-6.6(-14.7 to 2.5)	1100.4(699.3 to 1619.1)	24.9(15.7 to 37.3)	-42.5(-69.4 to 26.7)	37204.5(27251.6 to 49573.7)	616.3(436.8 to 844.9)	-38.6(-63 to 12.2)
Antigua and Barbuda	653.4(551 to 765.4)	1193.9(1014.9 to 1394.7)	30(17.7 to 47.9)	2.4(2.2 to 2.7)	4.8(4.3 to 5.2)	72.8(52.3 to 95.8)	69(62 to 77.5)	126.9(114.3 to 142.2)	53.1(37.9 to 70.6)
Argentina	454078.8(396474.3 to 524282.8)	1439.7(1264 to 1648.1)	3.9(-8.5 to 18.8)	6442.1(5692.1 to 6976.9)	18(16 to 19.4)	14(5.3 to 22.9)	118465.2(108259.9 to 126410.7)	361.2(331.1 to 385.4)	8.4(1.4 to 15.4)
Armenia	59094.3(51600 to 67579.8)	2405.7(2107.2 to 2739.3)	1.4(-11.1 to 16.1)	303(255.4 to 345.6)	11.3(9.5 to 12.9)	-56.8(-62.1 to -50.5)	6720.9(5930.7 to 7578.9)	263.2(232.8 to 296.9)	-54.3(-59 to -48.9)
Australia	357726.1(310870.4 to 414546.4)	1497.4(1311.4 to 1722.5)	-18.8(-29.7 to -6)	4450.3(3677.6 to 4925.8)	15.4(13 to 16.9)	-3.6(-12.3 to 3.5)	83407.3(72851 to 90873.4)	326.8(289.8 to 354.9)	-14.9(-20.9 to -9.9)
Austria	296427.8(265971.2 to 330932.6)	2985.7(2677.4 to 3315.1)	7.1(-1.6 to 18.4)	1512.2(1266.3 to 1661.4)	12.3(10.6 to 13.4)	30.8(22.1 to 39.2)	34564.5(30917.7 to 38126.3)	331.9(300 to 366)	28.1(20.4 to 35.7)
Azerbaijan	125639.8(109228 to 142446.1)	2340.7(2032.7 to 2659.6)	4.7(-6.1 to 15.4)	523.8(346.5 to 855.9)	11.4(7.5 to 17.5)	-44.3(-65.9 to -6.7)	15868.7(11894 to 24731.9)	305(231.7 to 453.4)	-34.3(-53.8 to 2)
Bahamas	2501.9(2134.9 to 2875.9)	1143.1(974 to 1307.4)	16(4 to 28.9)	12.5(10.4 to 14.9)	6.2(5.2 to 7.4)	22.5(-1.4 to 48.4)	341(291 to 395.4)	157.5(135 to 182.6)	17.9(0.3 to 37.4)
Bahrain	9822.1(8655.2 to 11135)	2672.2(2353.7 to 3037.1)	6.4(-2.9 to 18)	58.1(46.2 to 74.2)	29.8(24.5 to 36.1)	-38.4(-51.9 to -19.9)	1808.5(1510.2 to 2182.8)	615.5(520.5 to 728.1)	-36(-47.6 to -19.4)
Bangladesh	2197506.5(1976215.7 to 2457758.6)	3317.5(2976.8 to 3707.8)	5.5(-0.8 to 12.3)	25665.4(17522.6 to 39826.4)	45.2(31 to 74.7)	-34.3(-54.1 to -2.9)	710601.1(544643.6 to 948804.2)	1110.1(849.6 to 1531.3)	-31.2(-46.9 to -5)
Barbados	3212.2(2752.6 to 3687.6)	1198.3(1036.7 to 1373.7)	24(12.5 to 35.8)	13.9(11.3 to 16.5)	4.7(3.8 to 5.5)	13.8(-7.6 to 38.1)	352.6(297.5 to 411.4)	125.3(105.3 to 146)	16.7(0.9 to 34.4)
Belarus	178458.6(153768.2 to 202729.5)	1861.3(1615.5 to 2109.6)	-17.8(-27.8 to -7.9)	299.6(244.7 to 356.1)	2.7(2.2 to 3.2)	-91.6(-93.2 to -89.9)	13179.2(11279.1 to 15332.3)	135.4(115.7 to 157.1)	-77.7(-80.8 to -74.2)
Belgium	316356.2(277384.5 to 362419.2)	2506.6(2224.6 to 2851.6)	13.2(-1.1 to 26.5)	2521.5(2004.4 to 2820.4)	15.7(13.1 to 17.3)	-7.2(-14.5 to -0.8)	51931.5(45200.9 to 57391.4)	393(349.5 to 431.7)	6.7(-0.2 to 13.8)
Belize	2367.1(2066.2 to 2661)	1511.8(1309.9 to 1714.6)	13.5(0.6 to 27.9)	15.5(13.6 to 17.4)	11.7(10.2 to 13.1)	49.4(29.3 to 71.3)	425.4(376.3 to 473.8)	285.5(252.1 to 317.5)	39.6(24 to 55.8)
Benin	53958.5(47077.5 to 60678.8)	1624.1(1406.8 to 1855.3)	5.6(-2.4 to 13.9)	414.1(266.8 to 691.8)	18.3(11.7 to 31.1)	-26.3(-51.3 to 22.8)	14083.7(10501.2 to 20350.8)	492.1(360.9 to 721)	-20.8(-40.6 to 14.5)
Bermuda	952.2(817.8 to 1103.2)	1301.6(1126.4 to 1486.7)	12.9(2.7 to 24.8)	4.5(3.6 to 5.8)	4.8(3.8 to 6)	-27.5(-40.3 to -8.2)	102(86.4 to 122.2)	129.1(109.4 to 153.9)	-16.9(-27.5 to -1.4)
Bhutan	9254.1(8352.5 to 10333.6)	3082.2(2785.4 to 3449.9)	-3.1(-9.6 to 4.3)	228.8(146.2 to 384.2)	85.7(55.4 to 145.8)	-16.9(-45.6 to 62.7)	4712.2(3287 to 7165)	1661.7(1164.3 to 2542)	-24.9(-47.3 to 36.4)
Bolivia (Plurinational State of)	85100.6(74318.2 to 97653.8)	1822.2(1575.7 to 2090.9)	-1.3(-10.1 to 7.7)	861.2(537.4 to 1164.3)	22.9(14.6 to 30.7)	-23.1(-44.6 to 11.1)	18092.3(12527.5 to 23571.9)	419(288.3 to 544.1)	-26.7(-44.2 to 4)
Bosnia and Herzegovina	83286.1(72884.6 to 95953.3)	2488.9(2213.9 to 2849.5)	0.5(-7.9 to 10.1)	401.4(288.5 to 539.9)	10.5(7.6 to 14.1)	-53(-67.6 to -30.9)	10077.4(8184.5 to 12534.4)	287.1(233 to 355.5)	-43.2(-55.7 to -27.3)
Botswana	15979.2(13969.8 to 18098.8)	1831.2(1591.6 to 2090.4)	3(-6.8 to 12.5)	145.7(99 to 228.8)	22.6(15.4 to 36.1)	-43.8(-63.9 to 17.9)	4651.3(3644 to 6271.1)	591.7(458.5 to 819.4)	-35.6(-54.9 to 7.9)
Brazil	3381897(2983681.1 to 3813580.6)	2455.5(2167.6 to 2765.2)	-4.3(-8 to -0.4)	29712(25506.4 to 32138.7)	21.2(18.2 to 22.9)	-34(-39 to -29.6)	650905.7(594073.5 to 696305.5)	468.6(428.2 to 501.1)	-28.3(-32.5 to -24.5)
Brunei Darussalam	2274.9(1966.9 to 2586.9)	1432.4(1230.7 to 1632.7)	-28.6(-36.2 to -19.6)	31.9(26.3 to 40.4)	28(22.5 to 34.9)	-47.6(-58.9 to -30.4)	697(593.2 to 850.2)	494.9(416.2 to 602)	-48.3(-58.8 to -32.9)
Bulgaria	182435.9(152820.1 to 209609)	2324.6(1991.6 to 2663.4)	-1.4(-12.3 to 10.4)	849.3(728.5 to 972.1)	9.5(8.2 to 10.9)	-51.9(-58.9 to -44.5)	21597.8(18960 to 24404.3)	269.9(238 to 304.9)	-37(-43.9 to -28.8)
Burkina Faso	89686.8(78872 to 101657.1)	1540.1(1349.9 to 1782.7)	4.9(-4.7 to 15.4)	564.8(402.5 to 836.2)	14.2(10.3 to 21.4)	-20.7(-43.4 to 14.3)	21184(17100.8 to 27666.4)	412.7(331.9 to 547.4)	-13.8(-31 to 9.5)
Burundi	50248.3(44300.9 to 56204.3)	1725.2(1516.8 to 1958.2)	6.4(-2.7 to 15.2)	468.4(283 to 684.9)	27(16.6 to 39.6)	-34.3(-57.8 to 11.3)	15809.3(10886.2 to 21420.7)	670.6(456.4 to 902)	-29.5(-51 to 8)
Cabo Verde	2430.2(2096.5 to 2777.3)	925.5(798.9 to 1053.8)	-3.4(-11.6 to 5.9)	28(18 to 38)	10.9(7 to 14.7)	-60.9(-75.7 to -26.8)	720(543 to 884.3)	282.4(213.5 to 347.9)	-54.7(-67.4 to -27.5)
Cambodia	142811.8(125354.5 to 163654.3)	2035.8(1776.7 to 2338)	2.8(-6.1 to 14.5)	1704.2(1202.6 to 2302.8)	32.2(23.6 to 42.7)	-11.4(-41.2 to 75.2)	42524.8(32655.5 to 54354.8)	662.3(511.8 to 848.3)	-15.8(-39.5 to 50.4)
Cameroon	115780.6(101690.9 to 130305.9)	1456.6(1265.5 to 1678.8)	1.7(-5.7 to 10)	948.9(672.5 to 1377.1)	18.7(13.4 to 27.3)	-33.8(-55.1 to 3)	33310.3(25728.3 to 43670.2)	493.6(382.4 to 641.2)	-26.6(-46.3 to 2.9)
Canada	794691.4(704372.9 to 902135.4)	2039.5(1813.2 to 2307.3)	-0.9(-13 to 12.2)	7671.3(6409.6 to 8417)	16.3(13.9 to 17.8)	15.1(6.6 to 22.8)	156935.8(140454.3 to 173488.9)	378.5(340.6 to 415.4)	4.4(-2.5 to 11.3)
Central African Republic	28199(24561.2 to 31584.3)	2171.7(1880.9 to 2459.3)	10.4(2.9 to 18.3)	358.8(129.7 to 688.2)	44.7(16.2 to 85.8)	-15(-40.3 to 21.2)	11462.1(5827.2 to 19045.6)	1043.8(506.2 to 1819.5)	-11.5(-34.5 to 21.3)
Chad	60575.7(53001.4 to 68035.1)	1775.7(1528.6 to 2034)	8.7(1.3 to 16.6)	485.9(236.7 to 713.1)	23.4(11.4 to 34.2)	-7.2(-38 to 46.4)	17435.9(11200.3 to 23116.4)	622.1(385.5 to 826.4)	-3.2(-29.1 to 35.3)
Chile	165533.1(142152.4 to 192404)	1157.8(998.1 to 1339.8)	-11.2(-22.7 to 1.1)	2122.1(1796.7 to 2339.6)	13.5(11.6 to 14.9)	-27.1(-34.6 to -21.1)	35239.5(31127.5 to 38409.7)	237.3(210.6 to 257.5)	-33.1(-38.3 to -28.6)
China	26362820(23305958.8 to 29845647.1)	2492.1(2216 to 2798)	-12.7(-17.9 to -8)	533406.2(391941 to 693211.3)	52.7(38.5 to 68.2)	-73.5(-81.9 to -60.6)	10159578(7922016.5 to 12776802.5)	963.6(755.8 to 1209.6)	-71.3(-78.9 to -58.7)
Colombia	698144.1(616943.5 to 784250.9)	2246.1(1980.8 to 2524.3)	-2.9(-14.4 to 7.6)	8369.8(6732.4 to 9825.4)	24.9(20.2 to 29.1)	-19.6(-31.7 to -7.9)	146040.8(123032.9 to 165734.2)	459.5(390 to 522.2)	-29.3(-37.6 to -20.6)
Comoros	3888.6(3335.9 to 4404.4)	1382.9(1184.2 to 1571.7)	-0.9(-8.9 to 5.9)	41.4(19.6 to 61.9)	19(8.9 to 28.7)	-36.6(-56.8 to 10.4)	1247.7(778.6 to 1693.7)	485.1(296 to 659.9)	-31(-49.1 to 4.9)
Congo	26794(23577.3 to 30336.9)	1811.6(1580.3 to 2059.9)	8.5(0.3 to 17.9)	330.5(206.8 to 500.8)	33.5(21.8 to 50.8)	-33.4(-54.4 to 27.2)	10230.3(7264.7 to 14277.1)	789.8(562.6 to 1112)	-27.5(-49.4 to 24)
Cook Islands	245.2(203.7 to 281.8)	1903.6(1597.7 to 2179.2)	-15.9(-27.9 to -3.6)	3.1(2.2 to 4.2)	23.3(16.8 to 31.6)	-53.3(-69.6 to -18.4)	67.8(53.1 to 85.6)	517(406.1 to 655.6)	-50(-64.7 to -22.1)
Costa Rica	59677.9(51041.1 to 68408.4)	1968(1677.9 to 2260.2)	-4(-16.8 to 10.6)	545.4(439.6 to 622.6)	16.7(13.7 to 18.9)	-26.7(-35.3 to -17.9)	10065.1(8660.2 to 11271.7)	325.8(282.8 to 365)	-26.4(-33.5 to -19.4)
Croatia	122553.4(106770 to 137391.6)	2443.1(2166.8 to 2724.1)	15.5(4.6 to 28.5)	830.8(717.6 to 919.3)	12.7(11 to 14.1)	32.4(17.4 to 46.9)	16332.3(14543.6 to 18149.3)	291(259.9 to 322.5)	10.5(0.8 to 21)
Cuba	210471.4(185056.3 to 243151)	2067.5(1836.5 to 2390.3)	23.1(8.6 to 43.6)	2115.6(1837.8 to 2392.9)	18.8(16.3 to 21.3)	40.5(21.8 to 60.2)	47133.1(41563.6 to 53055.2)	450.3(396.4 to 506.3)	39.1(23.1 to 56.5)
Cyprus	25772.8(22450.7 to 29134.2)	2429.2(2133.9 to 2734.5)	-4.9(-13.5 to 6.6)	190.5(149.6 to 232.3)	20.8(16.6 to 25.7)	-43.1(-62 to 18.5)	3695.2(3129.2 to 4370.6)	366.1(310.4 to 428.1)	-40.6(-56.1 to 1.7)
Czechia	277884.1(244186.5 to 313910.5)	2397.8(2128.8 to 2690.7)	21.2(7.5 to 37)	1597.8(1377.1 to 1766.3)	11.3(9.8 to 12.5)	18.1(6 to 31.4)	37579.6(33776.7 to 41616.9)	301.3(271.5 to 335.3)	14.9(5.9 to 24.9)
Côte d'Ivoire	104477.4(91665.3 to 117868.6)	1575.2(1381.9 to 1833.2)	10.1(2.6 to 19.1)	698.3(458.7 to 1066.1)	17.6(11.9 to 26.1)	-21(-44.8 to 13.9)	26160.3(19785.8 to 35203.1)	475.4(356.9 to 648.4)	-12.4(-33.4 to 15.6)
Democratic People's Republic of Korea	494093.6(435197.2 to 559317.4)	2615.9(2321.5 to 2946)	-18.1(-25 to -10.7)	17267.5(10927.4 to 29638.1)	91.1(58.5 to 158.1)	-33(-51.8 to -6.1)	315436.5(211476.1 to 487704.7)	1638.1(1097.9 to 2549.5)	-31.5(-48.7 to -6.9)
Democratic Republic of the Congo	453238.9(401197.9 to 513013.1)	2133.4(1878.6 to 2438.7)	15.7(7.5 to 25.1)	6433.7(3320.5 to 14565.2)	43.7(22.6 to 101.1)	-3.2(-36.5 to 37.6)	186900.9(112495.6 to 353741.8)	1009.3(614.4 to 2011.8)	0.2(-27.7 to 34.8)
Denmark	172333.3(151599.2 to 193154.7)	2808.6(2504.5 to 3135.4)	-1.6(-13 to 10.7)	2598.5(2170 to 2857)	33.3(28.3 to 36.4)	31.2(18.2 to 42.2)	45456.7(40040.2 to 49374.6)	662.5(593.9 to 716.6)	-0.1(-7.5 to 6.8)
Djibouti	4364.1(3728.5 to 4993)	1228(1048.8 to 1407.8)	5.3(-3.1 to 13)	21.6(5.5 to 39.2)	11.1(2.8 to 20.1)	-42.1(-72.3 to -3.3)	926.9(524.9 to 1331)	319.5(162.9 to 470.5)	-31.1(-49.5 to -0.1)
Dominica	533.1(456.7 to 619.6)	1228.5(1056.5 to 1424.9)	7.1(-3.5 to 17.3)	4.7(3.6 to 5.8)	10.1(7.8 to 12.5)	3.4(-27.8 to 40.2)	99.1(79.1 to 116.9)	222(176.9 to 260.4)	2.5(-24.3 to 30)
Dominican Republic	81763.5(71440.5 to 92951.8)	1551.5(1354.9 to 1767)	20.6(10.2 to 31)	531.8(318.5 to 972.4)	10.3(6.2 to 18.8)	-20.7(-51 to 45.7)	12575.9(8749.4 to 19616.3)	241.3(167.4 to 376.6)	-4.6(-33.1 to 53.6)
Ecuador	132665.1(112981.1 to 153323.9)	1535.3(1309.6 to 1776)	0.9(-12.8 to 16.4)	1089.1(912.9 to 1299.8)	13.8(11.6 to 16.4)	-38.7(-48.1 to -27.9)	20032.6(16986.6 to 23414.6)	241(206 to 280.6)	-36.9(-45.8 to -27.2)
Egypt	708789.8(616601.5 to 817756.5)	2453.2(2108.9 to 2817.9)	35.7(24.6 to 47.5)	4062(3225.3 to 5201)	29.8(24 to 38.4)	-37.8(-56.2 to -1.1)	135235.9(115674.5 to 162486.3)	602.1(513.1 to 720.6)	-34(-49.7 to -4.5)
El Salvador	68685.3(59528.6 to 78733.8)	1808.9(1559.2 to 2076)	-0.2(-13.7 to 16.8)	649(439 to 863.3)	15.6(10.6 to 20.6)	-26.5(-51.2 to 7.7)	12292.7(9089.8 to 15421.4)	319.7(236.7 to 399.4)	-25.2(-46.2 to 2.2)
Equatorial Guinea	5828.3(5078.9 to 6599.7)	1810.9(1583.1 to 2075)	-3(-10.7 to 4.9)	42.5(23.5 to 75.2)	20.7(12 to 36.8)	-52.3(-76.1 to 55.6)	1491.5(1043.8 to 2227.7)	538.1(374.2 to 823.6)	-46.3(-68.8 to 28.4)
Eritrea	26121.5(22687 to 29636)	1412.3(1216.4 to 1624.9)	0.1(-7.9 to 8.2)	315.5(197.7 to 439.9)	27.7(17.5 to 38.6)	-22(-47 to 56.6)	9945.9(7005.2 to 12836.6)	652.4(451 to 860.6)	-23.2(-45.1 to 26.9)
Estonia	22640.6(19495.9 to 25953.3)	1402.4(1233.1 to 1581.7)	17.8(4.6 to 34.6)	51.1(42.6 to 57.6)	2.2(1.8 to 2.4)	-49.9(-56.3 to -43.3)	1703(1474 to 1979.3)	97(83 to 112.8)	-25.5(-32.7 to -17.4)
Eswatini	6118.1(5318.9 to 6968.7)	1728.6(1509.4 to 1992.9)	-2.1(-11.5 to 8.3)	87.4(49.1 to 138.1)	33(18.9 to 51)	-20.2(-47.9 to 28.3)	2605.6(1724.5 to 3868.8)	808.2(536.6 to 1192.8)	-14.9(-41.3 to 25.8)
Ethiopia	425098.2(375830.5 to 471743.8)	1590.9(1384.8 to 1776)	-5.9(-10.5 to -1.1)	3246.9(2250.3 to 4234.4)	18.9(13.5 to 24.3)	-35.4(-55.7 to 34.4)	112739.3(87359.6 to 139634.7)	504.3(392.8 to 622)	-33.8(-52 to 13.3)
Fiji	6529.2(5598.6 to 7658.9)	1695(1455.5 to 1987.7)	-21.6(-29.6 to -13.2)	76.7(52.6 to 103.5)	25.5(17.7 to 33.9)	-38.4(-65 to 0.2)	2149.4(1617.4 to 2749.6)	581.3(435.9 to 739.9)	-39.8(-61.8 to -9.8)
Finland	123515.6(106350 to 143655)	1817.3(1585.6 to 2079.2)	20.4(7.3 to 33.1)	514.5(425.4 to 576.1)	5.7(4.9 to 6.3)	43(29.1 to 57.5)	13104.8(11455.8 to 14914.7)	179.2(158.3 to 202.7)	26.8(17 to 36.1)
France	1652017.8(1451863.3 to 1900543.3)	2106.5(1856.9 to 2388.8)	5.8(-3.9 to 15.6)	7275.2(5694.8 to 8237.2)	5.9(4.8 to 6.6)	-44.7(-49.7 to -40)	141936.5(120871.4 to 160862.9)	158.3(137 to 178.9)	-23.7(-29.4 to -17.4)
Gabon	8592.6(7449.2 to 9818.3)	1506.7(1302.5 to 1747.3)	9.8(0.5 to 20.3)	80.5(43.9 to 164)	19.2(10.5 to 39)	-42.1(-73 to 13)	2418(1660.8 to 3984.8)	471.9(322.2 to 807.4)	-34(-61.9 to 12.7)
Gambia	10231.7(8932.3 to 11529.4)	1687.5(1457.3 to 1929.1)	8.6(0.9 to 16.9)	104(58.7 to 178.7)	24.3(13.7 to 40.8)	-4.1(-37.8 to 46.3)	3208.4(2214.7 to 4818.1)	613.3(411 to 944.4)	-1.8(-27.5 to 38.1)
Georgia	73678.5(63004 to 84960.9)	2063.9(1782.3 to 2345.4)	12.5(-3.3 to 27.7)	268.2(228.2 to 311.7)	6.2(5.3 to 7.2)	-7.8(-24 to 14.1)	7322.9(6341.8 to 8259.4)	195.5(170.5 to 221.3)	1.6(-10.6 to 15.3)
Germany	2962223.1(2624780.8 to 3324629.6)	2801.3(2517.1 to 3114.2)	3.1(-8.9 to 14.9)	18343(14995.9 to 20325.7)	14.3(12.3 to 15.5)	27.8(19.3 to 38)	415137.6(363896.6 to 457532.9)	384.1(343.8 to 417.4)	24.7(16.1 to 33.4)
Ghana	164269.1(144145 to 184824.5)	1546.4(1344 to 1756.5)	10.5(0.9 to 21.4)	722.8(529.5 to 953.5)	9.8(7.3 to 12.9)	-27.4(-49.9 to 6.9)	30008.5(24155.1 to 36877.8)	313.9(250.7 to 383.7)	-17.5(-35.8 to 7.6)
Greece	332574.6(294893.9 to 376372.3)	2536.4(2281.5 to 2863.1)	5.5(-4.7 to 17.2)	2276.1(1889.6 to 2537.4)	12(10.2 to 13.2)	13.9(3.9 to 22.4)	47985.7(42105.5 to 53903.6)	327.3(287.9 to 370.3)	12.1(1.9 to 23)
Greenland	861.6(772.9 to 954.9)	2754.9(2478.4 to 3051.3)	-7.4(-16.3 to 2.1)	12.8(8.9 to 16.1)	46.1(31.2 to 57.8)	-49.9(-60.8 to -35.7)	316.2(245.4 to 377.9)	1014.7(768.6 to 1220.3)	-46.8(-56.7 to -34.3)
Grenada	782(671.5 to 886.5)	1326.8(1140.6 to 1499.3)	17.6(5.6 to 30.9)	4.9(4.3 to 5.5)	8.4(7.3 to 9.4)	20.3(0.7 to 40.5)	122.1(106.9 to 135.8)	206.2(180.8 to 229.4)	18(2.6 to 33.7)
Guam	1801.1(1512.7 to 2087.4)	1585.4(1328.2 to 1838)	-11.2(-21.4 to -0.6)	10.3(7.9 to 12.7)	8.4(6.7 to 10.4)	-78.6(-82.9 to -72.7)	347.4(295.8 to 409.5)	310.5(264.3 to 363.9)	-56.4(-62.7 to -48.1)
Guatemala	107823.2(93164.1 to 122075.2)	1829.3(1564.8 to 2077.7)	-6.2(-19.4 to 9.7)	775.8(674.1 to 890.1)	15.8(13.8 to 18)	-32.9(-42.6 to -22.2)	17612.5(15414.6 to 19802)	317.8(279.5 to 358)	-28.7(-37.5 to -17.5)
Guinea	59530.5(52083.6 to 66525.1)	1769.3(1529.8 to 2012.2)	11.3(1.8 to 20.6)	545.3(311.7 to 881.9)	23.4(13.5 to 37.4)	-15.1(-45.4 to 56.7)	17921.5(12480.1 to 25696.2)	617.3(424.6 to 896.2)	-10.5(-36.6 to 44)
Guinea-Bissau	8276.9(7271.9 to 9319)	1663.3(1446.4 to 1917.3)	8.1(-1 to 16.6)	80.8(37.9 to 123.6)	27.6(13 to 42.3)	-11.9(-43.7 to 48.2)	2869.1(1769.5 to 3977.1)	700.7(420.1 to 979.7)	-10.5(-36.5 to 38.4)
Guyana	4100.7(3437.9 to 4746.2)	1214.5(1021.9 to 1405.3)	17.6(6.9 to 29.9)	23.3(18.5 to 29.2)	7.8(6.2 to 9.7)	28.1(-2.5 to 63.4)	679.5(558.9 to 835)	202(166.5 to 246.3)	35.6(10.1 to 66)
Haiti	71046.2(61718.6 to 81423.4)	1774.9(1557.4 to 2058.4)	5.3(-1.7 to 14.2)	733.4(168.7 to 1723.3)	25.1(5.8 to 59.8)	-6.7(-35.4 to 30.7)	20473.6(6529.1 to 42356.1)	561.5(180.9 to 1208.4)	-6.8(-31.6 to 25.4)
Honduras	85892.2(75716.5 to 97703.6)	2561.6(2270.2 to 2917.3)	9.2(0.4 to 18)	1407.1(755.9 to 2085.6)	52.9(27.9 to 78)	32.5(-23.8 to 81.1)	31809.4(19144.2 to 44986.5)	1015.6(601.5 to 1431.5)	21.6(-23.2 to 65.2)
Hungary	317391.8(276663.1 to 352226.7)	2871.6(2559.6 to 3158.1)	17.8(6.5 to 32.6)	2819.8(2477.3 to 3208.5)	21.9(19.1 to 24.8)	6.2(-5.6 to 19.6)	64331.7(57520.9 to 71770.2)	572.2(512.8 to 639)	20.9(9.4 to 32.9)
Iceland	8973.9(8075.4 to 10046.9)	3003.8(2720.6 to 3349.6)	-5.7(-13.9 to 4.7)	72.5(58.1 to 81.9)	19.4(16 to 21.7)	10.3(-2.3 to 22.5)	1515.7(1324.3 to 1687.3)	473(416 to 524.9)	-0.4(-9.4 to 8.4)
India	19556170.1(17840972.3 to 21256860.2)	3242.6(2962.9 to 3526.5)	1.9(-0.1 to 3.6)	490462.5(365113.8 to 597742)	93.9(69.4 to 114.4)	-6(-29.6 to 74.7)	10771031(8590302.7 to 12783318)	1873(1486.7 to 2226.8)	-11(-30.3 to 47.4)
Indonesia	2474002.1(2166575.2 to 2794952.2)	2072.4(1823 to 2344.5)	10.1(6.8 to 14.1)	27127.5(19908 to 37602.9)	29.7(22 to 40.2)	-17.6(-45 to 67.6)	756802.7(590549.6 to 1005984.5)	671.8(533.1 to 879.7)	-17.6(-40.5 to 45.3)
Iran (Islamic Republic of)	854860.8(756404.6 to 962392.5)	2233.4(1956.8 to 2522.1)	29.1(23.4 to 34.7)	4643.5(3127.3 to 5409.9)	14.9(10 to 17.3)	-6.5(-25 to 35.7)	137827.4(112575.5 to 155900)	379.9(308 to 428.5)	-0.6(-16.5 to 31)
Iraq	249917.6(218961.5 to 284593)	1975(1715.2 to 2276)	22.9(12.2 to 34.8)	693.1(528.2 to 927.6)	7.4(5.7 to 10)	-4.3(-33.8 to 55.8)	30698.7(25291.5 to 37183)	254.8(209.9 to 311.6)	-1.7(-22.4 to 35.7)
Ireland	107347.5(95286.1 to 121055.9)	2598.5(2314.4 to 2941.5)	-3.2(-13.3 to 7.9)	1004.5(818 to 1142.2)	20.6(16.9 to 23.3)	-40.7(-48.3 to -33.9)	19005.5(16506.3 to 21003.5)	430.1(376.4 to 476.3)	-38.9(-44.3 to -33.4)
Israel	150955.9(126988.9 to 171615.9)	2277.3(1929.8 to 2568.4)	-6.6(-16.8 to 3.9)	730(589.9 to 818.4)	9(7.4 to 10)	-47.9(-53.4 to -43)	16512.9(14191.5 to 18644)	233.5(202.6 to 262.9)	-35.3(-40.1 to -30.4)
Italy	1767485.9(1532365.3 to 2001492.8)	2096.8(1841.7 to 2362.5)	0.8(-2.6 to 4.6)	12357.8(9337.1 to 13991.9)	9.5(7.5 to 10.6)	-15.2(-23 to -10.8)	216847.2(181481.8 to 243063.4)	219.6(190.9 to 245.4)	-13.2(-17 to -10.4)
Jamaica	21729.4(18879.6 to 25258)	1270.1(1104.3 to 1479.5)	0.5(-10.9 to 12.1)	105.5(82.7 to 131.7)	5.6(4.4 to 7)	4.9(-20.1 to 33.5)	2653.1(2226.4 to 3148)	156.2(130 to 186.2)	5.2(-12.8 to 28.6)
Japan	2445828.9(2032370.8 to 2939680.5)	1068.4(907.7 to 1250.3)	-25.8(-30.4 to -20.4)	9144(6363.4 to 10772.5)	2.4(1.8 to 2.8)	-65.2(-69.5 to -62.6)	214522.1(175637.4 to 253021.6)	84.6(72.1 to 98)	-49.8(-53 to -46.7)
Jordan	76332.5(66119 to 86556.4)	2102.1(1827.3 to 2401.4)	6.1(-4 to 16.1)	175.9(132.9 to 230.5)	7.9(6.1 to 10.4)	-46.6(-63.3 to -19.9)	8374.9(7051.2 to 10061.2)	253.3(212.2 to 304)	-34.3(-48.7 to -14.1)
Kazakhstan	278993.4(246165.3 to 315948.9)	2748.6(2420.3 to 3105.5)	12.1(1.1 to 23.5)	2564.6(2209.1 to 2961.4)	27.6(23.7 to 31.8)	-1.5(-19.1 to 18.7)	61520.5(53732.6 to 69593.3)	610.3(534.6 to 689)	-2.4(-16.5 to 14.7)
Kenya	196426.8(171736.4 to 221514.3)	1378.1(1196.5 to 1556.5)	2.8(-0.1 to 6)	2605.7(1248 to 7415.3)	27.8(13 to 80.9)	4.2(-24 to 41.3)	74546(46022.8 to 172774.2)	631.1(370.5 to 1537.1)	1.7(-21.3 to 31.6)
Kiribati	915.6(803.4 to 1043.8)	2261.7(1951.6 to 2583.1)	-3.9(-12.1 to 3.6)	19.5(10.8 to 26.5)	69.3(42.6 to 94.6)	-21.7(-51.7 to 27.7)	528.6(300.5 to 719.6)	1419.8(856.9 to 1869.2)	-24.7(-51.5 to 18.1)
Kuwait	29350.9(25314 to 33438.8)	1915.9(1643.6 to 2199.7)	23.5(13 to 36.6)	13.4(10.7 to 15.7)	1.6(1.2 to 1.8)	-64.6(-71.4 to -56.6)	2133.1(1795.3 to 2534.3)	143.8(121 to 173.2)	-17.9(-26.6 to -6.8)
Kyrgyzstan	72223.3(63995.4 to 81344.2)	2683.6(2346.3 to 3032.2)	-12.2(-21.1 to -4.5)	449.2(376.3 to 533.9)	19.6(16.3 to 23.3)	-71.8(-76.7 to -66.7)	11868(10225.7 to 13505)	460.1(397.1 to 525.3)	-67.7(-72.3 to -62.6)
Lao People's Democratic Republic	54099.6(48265.9 to 60994.5)	2178.4(1909.9 to 2496.5)	-5.4(-13.5 to 2.8)	675.1(409.4 to 1099.7)	36.4(22.3 to 60.5)	-37.7(-60.3 to 17.1)	17990.1(12001.3 to 27087.7)	798.5(533.3 to 1207.8)	-37.6(-58.5 to 10.1)
Latvia	40203(34523.8 to 46790.2)	1684.5(1462.4 to 1908.5)	1.5(-9.1 to 15.7)	71.7(62.2 to 81.2)	2.3(2 to 2.6)	-60.1(-65.2 to -55.1)	2933.3(2515 to 3417.4)	118.7(101.7 to 137.3)	-30.8(-37.7 to -23.4)
Lebanon	80796.2(69966.1 to 92849.2)	2441.7(2107.6 to 2795.1)	27.7(17.3 to 38.8)	540.3(425.4 to 681.6)	14.8(11.7 to 18.6)	-29.6(-55.6 to 85.9)	13386.3(11472 to 15453.1)	394.7(340.3 to 457.4)	-21.9(-43.9 to 45.3)
Lesotho	15127.6(13285.3 to 17243.2)	2244.2(1974.3 to 2579.3)	8.7(1.3 to 16.5)	285.1(139.5 to 427.9)	50.8(26.2 to 76.2)	19.4(-26 to 85.3)	7794.7(4714.4 to 10932.4)	1213.3(735.1 to 1693.8)	21.3(-18 to 76.3)
Liberia	22234.7(19530.7 to 24958.8)	1771.9(1538.2 to 2013.6)	21.4(9.9 to 33.6)	182.9(107.3 to 314.2)	23.2(13.8 to 40.3)	-11.3(-41.7 to 40.4)	6487.3(4663.3 to 9587.6)	609.9(430.1 to 929.9)	-4(-27.6 to 36.1)
Libya	59443.7(52277.4 to 67439.7)	2198.7(1931 to 2537)	24.8(14.6 to 36.5)	299.2(174 to 429.9)	14.1(8.3 to 20.3)	-2(-41.7 to 47.2)	10246.7(7287.1 to 13196.2)	396.6(284.3 to 510.8)	4.1(-23.5 to 36.3)
Lithuania	59166.2(52083.7 to 67726.9)	1720.3(1518.8 to 1957.6)	-12.1(-22.2 to 0.1)	164.1(144.1 to 185)	3.6(3.1 to 4)	-74.8(-77.6 to -71.7)	5109.7(4503.3 to 5884)	142(124.8 to 161.2)	-58(-61.9 to -53.4)
Luxembourg	14609.8(12911.1 to 16346.9)	2554.1(2264.6 to 2850.3)	3.1(-6.1 to 15.4)	99.6(84.7 to 113)	13.8(11.9 to 15.6)	9.6(-1.9 to 23.9)	2006.4(1778.5 to 2260.7)	327.3(291.3 to 366.9)	2.8(-5.7 to 11.5)
Madagascar	124254.5(109835.8 to 139678.7)	1756.2(1546.3 to 2012.5)	14.2(4.6 to 24.6)	1837.5(1260.1 to 2729.6)	46.9(31.6 to 67.5)	-0.9(-24.8 to 35.5)	57841.3(41918.2 to 82013.2)	1032.6(762.7 to 1454.6)	-0.5(-23.5 to 32.7)
Malawi	71291.9(62622.9 to 80394.3)	1435.8(1248.6 to 1634.9)	14.4(5 to 24.4)	681.2(464.6 to 969.1)	21(14.7 to 29.8)	-10.2(-35.9 to 26.2)	21927.1(16275.5 to 29526.2)	528.8(397.6 to 703.8)	-7(-28.8 to 23)
Malaysia	247846.4(213811.1 to 283513.8)	1778.9(1536.6 to 2029.3)	4(-4.8 to 17.5)	2097.4(1718.7 to 2631.8)	18.9(15.2 to 24)	-20.2(-41.8 to 17.6)	56002.8(48598.6 to 65374.1)	427(368.5 to 502.1)	-22(-38.6 to 3.4)
Maldives	3727(3308.6 to 4218.2)	2372.5(2071.8 to 2724.9)	-4.6(-12.4 to 3.3)	43.6(34.5 to 56.3)	35.9(28.5 to 45.9)	-64.1(-75.4 to -11.9)	1007.3(843.3 to 1231)	726.4(604.5 to 891.3)	-65.7(-76.1 to -17.4)
Mali	89751.9(78213.2 to 102090.7)	1673.9(1439 to 1944)	9.4(2.4 to 18)	1312.3(832.7 to 2135.4)	38(25.4 to 60.4)	-8.1(-38.6 to 52.4)	41200.4(28417 to 62895.9)	918.7(639.3 to 1381.5)	-7.8(-34.7 to 42)
Malta	9527.7(8206.8 to 11178.6)	1903(1639.9 to 2178.7)	-3.8(-12.4 to 5.6)	28.8(22.8 to 33)	4.3(3.5 to 4.9)	-15.7(-25.8 to -5.1)	809.8(693.8 to 939.5)	149.1(127.1 to 173)	-10.4(-17.8 to -2.8)
Marshall Islands	358(315.6 to 402.6)	2056.7(1788.6 to 2350.6)	-10.9(-17.4 to -3.6)	5.1(2.3 to 7.7)	47.5(23.1 to 70.5)	-31.3(-56.6 to -1.7)	167(88.3 to 238.4)	1045.9(572.2 to 1475)	-28.6(-51.1 to -2.6)
Mauritania	18047.1(15797.8 to 20819.4)	1463.3(1274.8 to 1706.9)	11.7(1.7 to 22.3)	144.6(102.1 to 200.2)	16.3(11.4 to 22.5)	-39.1(-60.8 to 12.2)	4835.8(3819.4 to 6038.3)	441.7(346.8 to 553.7)	-31.1(-49.7 to 8.5)
Mauritius	13508(11563.2 to 15654.4)	1440.4(1236.2 to 1664.3)	0.8(-9.1 to 11.5)	91.1(79 to 100.4)	9.4(8.1 to 10.4)	-48(-53.8 to -41.9)	2189.4(1960.5 to 2438.7)	229.7(205.7 to 255.4)	-39.3(-44.9 to -33.6)
Mexico	1468709.5(1286582.1 to 1661285.6)	2230.8(1950.7 to 2517.4)	-5.2(-10.1 to -0.2)	14197.6(12487.8 to 15954.7)	23.8(21 to 26.8)	-38.9(-45.7 to -32.1)	283878.3(252139.5 to 318517)	446.6(398.8 to 500.1)	-31.7(-38.2 to -24.9)
Micronesia (Federated States of)	821.2(734.6 to 931.3)	2180.1(1926.5 to 2470.7)	-12.5(-20.7 to -3.1)	13.3(8.5 to 18.9)	48.9(33.1 to 67.7)	-45.1(-71.9 to -11.2)	366.2(251.2 to 506.1)	1044.3(728.8 to 1414)	-43.2(-67 to -8.6)
Monaco	1213(1047.3 to 1388)	2369.3(2071.5 to 2686.8)	1.6(-7.9 to 11.7)	6.5(4.6 to 9)	9.1(6.4 to 12.5)	21.2(-17.5 to 79.6)	140.5(109.5 to 174.5)	249.3(198.9 to 304.6)	9.5(-13.5 to 41.2)
Mongolia	28742.1(25584.3 to 32360.4)	2273.3(2010.2 to 2557.3)	-0.2(-8.8 to 8.5)	130.4(94.2 to 178.3)	14.2(10.2 to 19.5)	-52.8(-67.7 to -28.8)	3766.7(2986.4 to 4704.6)	328.9(260.5 to 420.8)	-50.9(-64.8 to -31.3)
Montenegro	10079.8(8552.1 to 11656.5)	1977.2(1702.4 to 2267.5)	11.6(2.7 to 20.8)	17.8(13.6 to 23.3)	3.4(2.6 to 4.4)	12.4(-31.3 to 60.4)	719.2(597.8 to 859.7)	138.8(115.5 to 164.3)	5.5(-13.9 to 23)
Morocco	395357.6(345495.6 to 455042.4)	2305.1(2006.3 to 2655.7)	39.8(27.7 to 54.1)	2547.4(1834.9 to 3397.5)	17.4(12.7 to 22.9)	7.6(-25.1 to 77.2)	75695.8(58696.5 to 94495.7)	453.8(357.9 to 566.5)	11.4(-16.4 to 60.6)
Mozambique	104527.5(90955.7 to 117536.7)	1389.6(1201.4 to 1586.2)	8.3(1.2 to 17.2)	774.3(434.8 to 1159.8)	17.3(9.3 to 26.2)	-4.6(-34.6 to 36.9)	27062.4(19378.8 to 36959)	436.6(299.8 to 597.1)	-1.9(-25.2 to 26.1)
Myanmar	685100.3(609269.7 to 773056.8)	2550.8(2259 to 2882.2)	-6.4(-13.9 to 0.7)	17861.9(10660.9 to 23075.1)	78.8(47.5 to 100.9)	-24.2(-47.6 to 46)	366006(246971.9 to 463600)	1454.7(969.3 to 1841.9)	-29.3(-50.6 to 28.3)
Namibia	15694(13680 to 17978.3)	1883.3(1630.4 to 2167.2)	1.6(-8.2 to 10.2)	211.6(135.5 to 344.9)	33.1(21.4 to 54.7)	-22.8(-50.3 to 34.4)	5969.1(4261.6 to 8643.3)	787.7(564.7 to 1157.1)	-19.8(-43.3 to 24.3)
Nauru	68.3(59.9 to 77.6)	2112.9(1832.3 to 2431.8)	-6.6(-13.5 to 0.8)	1.3(0.8 to 2.1)	60.6(36.9 to 121.6)	-7.5(-47.3 to 143)	34.3(22.5 to 47.9)	1207.8(835.2 to 1930.8)	-16.3(-43.9 to 66.9)
Nepal	393565.2(362767.5 to 427782.6)	3179(2942.3 to 3443.1)	-1.6(-8.5 to 6.1)	13433.7(9003.9 to 18074.4)	134.6(90.3 to 181.4)	-19.7(-42.1 to 34.6)	299403.4(212689 to 387774.5)	2633.6(1862.6 to 3425.4)	-24(-43.7 to 23.6)
Netherlands	406652.7(359020.5 to 465882.4)	2270.8(2025.8 to 2576.5)	7.1(-6.6 to 23.1)	5279.1(4382.6 to 5872.4)	23.1(19.7 to 25.6)	47.2(36.3 to 58.4)	97853.5(86431.2 to 106922.1)	493.9(446.3 to 539)	34(24.8 to 42.8)
New Zealand	70897.8(60008.2 to 82642.3)	1595.5(1363.6 to 1855.5)	-10.9(-17.2 to -3.8)	1029(861.1 to 1135)	20.3(17.2 to 22.3)	-6.6(-15.5 to 0.7)	19905.3(17601.6 to 21739.6)	427.6(382.3 to 466.3)	-15.7(-21.8 to -10.4)
Nicaragua	56549.7(49910.7 to 63497.9)	2121.7(1870.9 to 2405.7)	11.1(0.5 to 25.8)	369.3(284.3 to 464.4)	15.8(12 to 19.8)	18(-17.7 to 52.4)	8569.9(7218.4 to 10238)	337(280.1 to 402)	7.4(-15.2 to 31.5)
Niger	96427.1(84267.6 to 108692.6)	1900(1630.7 to 2162)	17.2(7.1 to 28)	720.5(357.1 to 1148.9)	22.8(11.1 to 36.4)	-15(-45.9 to 55.5)	26315.3(17124.2 to 37036.2)	610.2(389.9 to 871.1)	-9.4(-35.9 to 42.2)
Nigeria	985243.4(864507.8 to 1108909.9)	1656(1430.3 to 1868.2)	11.5(8.1 to 15.2)	5244.9(3670.4 to 7573.1)	14.2(10.4 to 20)	-16.7(-42.6 to 55.6)	209965.2(165642 to 265851.1)	415.7(329 to 531.1)	-9.3(-30.5 to 38.7)
Niue	21.4(18.1 to 25.8)	1881.2(1618.9 to 2236.6)	-12.9(-23.1 to -1.4)	0.4(0.2 to 0.6)	33.5(20 to 47.2)	-39.7(-64.3 to -11.3)	8.4(5.6 to 11.4)	730.3(485.8 to 995.9)	-35.6(-56.4 to -7.9)
North Macedonia	42353.8(36777.7 to 49189.7)	2594.5(2260.9 to 2994.3)	7.4(-5.4 to 21.8)	242.3(159.1 to 431.5)	17.1(11.7 to 28.8)	-11.9(-39 to 37.6)	6047.3(4333.5 to 9760.8)	378.5(277.2 to 594.1)	-14.9(-36.6 to 28.3)
Northern Mariana Islands	425.2(363 to 493)	1872(1590.9 to 2191.9)	-9.2(-18.8 to 2.5)	5.5(4.5 to 6.8)	32.1(26.6 to 38.4)	-33.3(-51.8 to 2.6)	149.5(122.7 to 183.1)	685.4(579.6 to 808.6)	-31.5(-48.6 to 0.5)
Norway	148611.8(131801 to 166860.7)	2818.9(2515.9 to 3163.2)	18.4(13.4 to 23.6)	1515.9(1275.9 to 1653.4)	23.4(20.1 to 25.3)	233.7(211 to 252.3)	28161.9(25171.4 to 30522.2)	495.5(449.5 to 534.8)	118.1(102.2 to 133.2)
Oman	22933.2(20512.2 to 25676.7)	2372.5(2090.3 to 2684.2)	14.5(4.9 to 25.6)	59.6(43.4 to 85.3)	9.1(6.8 to 12.4)	-22.2(-48 to 44.9)	2733.1(2221.7 to 3431.6)	309.7(253.7 to 386.4)	-13.9(-34.5 to 30.8)
Pakistan	1651668.5(1466001.7 to 1837181.5)	2832.6(2515.8 to 3164.3)	-2.3(-6.4 to 1.8)	19488.8(12722.8 to 31723.6)	47.8(31.1 to 81.1)	-3.9(-36.7 to 70.2)	577484.9(432346.5 to 806599.7)	1116.5(830.4 to 1616.1)	-7.2(-30.4 to 39.9)
Palau	185.6(160.4 to 212.1)	1926.2(1665.9 to 2196.6)	-11.8(-22.3 to -0.7)	4.3(3.3 to 5.6)	71.5(55.8 to 93.6)	8.9(-25.6 to 62.4)	101.1(80.6 to 127.5)	1262.6(1026.1 to 1557.4)	-4.2(-31.1 to 35.5)
Palestine	28314.1(25031 to 32121.8)	2018.8(1769 to 2314.5)	11.7(2.6 to 23)	94.7(74.6 to 126.4)	9.8(7.7 to 13.1)	-36.7(-55.4 to -1.8)	3551.4(3022.7 to 4210.1)	281.1(235.9 to 340)	-24.6(-40 to 1.2)
Panama	42702.4(36930 to 48469.8)	1806.6(1561.8 to 2053.9)	4.3(-6.9 to 15.6)	335.5(259.8 to 400)	13.1(10.3 to 15.6)	-4.6(-21.9 to 14.5)	6600(5507 to 7666.2)	274.9(230.5 to 319.6)	-7.2(-20.5 to 6.3)
Papua New Guinea	70704(64317.1 to 77165.4)	2817.2(2561.4 to 3103.9)	-3.9(-7.6 to 0.2)	2520.6(1815.1 to 3342.7)	158.9(116.9 to 212.1)	-12.6(-38 to 35.5)	66748.8(48481.2 to 88031.5)	3143.6(2323 to 4091)	-15.5(-39.4 to 27)
Paraguay	57919(49842.5 to 66963)	1852.9(1590.3 to 2163.2)	-3.7(-16.5 to 11)	321.6(235.2 to 425.3)	10.8(7.9 to 14.3)	-11.6(-36.3 to 20.2)	7348.9(5881.3 to 9228.5)	241.1(192.4 to 303.7)	-9.3(-28.7 to 15.1)
Peru	250562.2(216732.8 to 287992.6)	1400.1(1203.3 to 1617.7)	2.7(-11.5 to 19)	1407.9(849.8 to 2101.1)	7.7(4.6 to 11.6)	-25.5(-56.8 to 27.1)	30502.6(21994.9 to 41112.6)	171.1(123 to 232.5)	-23.3(-46.9 to 12.3)
Philippines	877047.6(771603.4 to 981789.8)	1987.7(1742.8 to 2238.7)	-13.9(-16.8 to -10.7)	5839.3(4697.3 to 7527.1)	16.8(13.6 to 22.5)	-47.5(-61.7 to -17.1)	179831.6(152896.8 to 215898.8)	432.2(367.9 to 529.3)	-33.6(-47.3 to -11.6)
Poland	829746.4(720421 to 938026.5)	2073.5(1821.3 to 2330)	-2.8(-6.6 to 1.3)	3499.1(3065.4 to 3835.6)	7.3(6.4 to 7.9)	-30.8(-37.9 to -24.7)	99429.8(88205.8 to 111456.2)	236.2(209.9 to 266.3)	-19.1(-24.3 to -14.6)
Portugal	301649.4(267579.6 to 347427.5)	2148.8(1910.9 to 2445.5)	-1.3(-13 to 10.7)	2575.5(2030.5 to 2911.5)	12(9.7 to 13.5)	-27.8(-36.9 to -20.6)	42667.8(36335.8 to 47531)	253.6(221.2 to 280.8)	-26.6(-33.2 to -20.2)
Puerto Rico	67185.2(56547 to 77694.3)	1674.5(1428.4 to 1929.7)	16.3(2.1 to 32.8)	755.7(591.8 to 895.1)	13.5(10.7 to 15.8)	-25.7(-38 to -13.3)	12796.6(10834.6 to 14802.4)	287.1(248.2 to 330.1)	-16.5(-27.4 to -5.6)
Qatar	10525.9(9351.6 to 11824.3)	2699.2(2367.6 to 3086.4)	12(2.1 to 22.1)	16(12.3 to 21.1)	10.8(8.3 to 13.7)	-53.2(-66.3 to -32.4)	1015.9(844.5 to 1208.3)	331.4(279.3 to 393.9)	-36.9(-49.4 to -18.4)
Republic of Korea	841612.9(765265.3 to 921010.7)	1671(1526.5 to 1821.3)	-4.3(-14.2 to 6.7)	3969.3(2774.8 to 5491.5)	6.7(4.7 to 9.3)	-65.9(-76.5 to -40.3)	84930.5(70226.5 to 108591.7)	157.9(131.7 to 201)	-54.7(-64.6 to -35.2)
Republic of Moldova	65907.4(56871 to 76240.4)	1934.7(1686.2 to 2214.9)	-17.7(-25.3 to -9.7)	242.1(212.3 to 272)	6.3(5.5 to 7)	-79.3(-81.4 to -76.9)	6966.3(6180.1 to 7766.9)	199(177.2 to 222.1)	-70(-72.7 to -67.1)
Romania	449462.6(387717.8 to 518509)	2162(1909.1 to 2466.8)	-9.1(-21.6 to 5.6)	2295.4(2030.3 to 2563.1)	9.3(8.3 to 10.4)	-75.1(-77.9 to -72.2)	56765(50975.7 to 63694.7)	267.3(240.4 to 298.5)	-60.8(-64.5 to -56.7)
Russian Federation	2894007.4(2525744.2 to 3274764)	2075.6(1840.7 to 2329.6)	-7.9(-11 to -5.2)	9834.9(8787.9 to 10683.5)	6(5.3 to 6.5)	-65.2(-68.2 to -62.4)	299384.5(268585.5 to 329618.6)	205.7(184.6 to 226.9)	-48.1(-51.4 to -44.8)
Rwanda	70241.1(61663.6 to 78822.4)	1703.5(1486.4 to 1916.8)	3.5(-4.1 to 12.3)	739.3(484.6 to 1255.7)	26.6(17.4 to 44.9)	-45.1(-65.9 to 5.8)	23060.6(16924.5 to 34664.9)	649.5(474.7 to 974.1)	-41.6(-60.5 to 0.2)
Saint Kitts and Nevis	470.2(399.9 to 548)	1329.7(1131.9 to 1533.7)	22.7(11.8 to 36.4)	3.4(2.9 to 3.9)	11.2(9.6 to 12.7)	12.1(-7.4 to 34.6)	83.2(72 to 95.5)	241.4(209.8 to 274.2)	7.5(-9.3 to 26.6)
Saint Lucia	1792.5(1537.7 to 2059.9)	1435.9(1235.3 to 1650)	11.1(0.1 to 23.6)	14.9(12.2 to 17.6)	11.3(9.3 to 13.4)	-12.3(-27.3 to 5.5)	330(281.6 to 384.8)	259(221 to 301.9)	-4.4(-18.5 to 11.5)
Saint Vincent and the Grenadines	744.3(643.8 to 872.1)	1091.1(946.2 to 1274.1)	10.9(-0.2 to 22.6)	2.8(2.5 to 3.3)	4.2(3.7 to 4.9)	37.6(18.7 to 59.5)	80.8(71.2 to 91.9)	117.4(103.5 to 132.9)	36.4(22.4 to 51.6)
Samoa	1697.8(1477.9 to 1919.2)	2334.2(2013.7 to 2647.5)	-9.2(-18.9 to 1.1)	37.2(24.3 to 53.5)	59.7(39.3 to 85.6)	-22.7(-44.9 to 11.2)	888.7(638.5 to 1242.1)	1265.3(906.8 to 1759.4)	-19.8(-41.6 to 10.7)
San Marino	859.6(744.7 to 1003.2)	2168.5(1903.3 to 2505.8)	-3.3(-11.2 to 6)	2.9(1.8 to 4.2)	5.2(3.4 to 7.5)	-40.3(-61.8 to -7.1)	74.3(57.6 to 93.1)	173.7(135.3 to 215.1)	-24.4(-41 to -3.6)
Sao Tome and Principe	1303.9(1160.2 to 1450.7)	1975(1740.7 to 2226.8)	18.8(7.7 to 31.5)	19.6(9 to 27.7)	41.1(18.4 to 57.1)	-15.5(-54.5 to 34)	541.7(320.6 to 729.9)	948.6(538.2 to 1272.4)	-10.6(-40.8 to 37.6)
Saudi Arabia	190894.8(165849.1 to 216233.4)	2138(1858.6 to 2462)	35.2(23.7 to 48.1)	987.6(717.6 to 1358.6)	21.1(15.5 to 29)	-28.7(-52.8 to 20.9)	39116(30369.9 to 49005.2)	501.1(403.9 to 645.5)	-20.3(-42.9 to 25.3)
Senegal	72911.8(64171.2 to 82863.4)	1588.9(1382.7 to 1824.7)	9.5(0.4 to 19.1)	651.1(444.1 to 938.6)	19.6(13.3 to 28)	-12.4(-41.7 to 29.7)	20935.1(16190.2 to 27278.3)	514.2(391 to 675.3)	-9(-33 to 23.3)
Serbia	230589(202805.8 to 262859.2)	2622.2(2338.6 to 2969.1)	12.5(3 to 22.2)	1303.3(1004.7 to 1645.2)	12.8(9.8 to 16.3)	-37.7(-58.2 to -5.2)	31443.2(25614.4 to 38958.3)	340.1(276.8 to 421.7)	-22.8(-41.9 to 6.3)
Seychelles	907.9(784 to 1048)	1555(1345.2 to 1791.7)	15(4.6 to 26.2)	8(6.2 to 10.3)	14.3(11.1 to 18.2)	-21.1(-38.9 to 5)	193.9(160.2 to 237.4)	335.9(277.8 to 411.7)	-17.7(-32.2 to 2.2)
Sierra Leone	39155.1(34388.8 to 44262.2)	1725.7(1504.1 to 1983.8)	12.3(2.9 to 22.7)	343.4(198.2 to 592.9)	22.1(12.5 to 37.4)	-6(-37 to 46.1)	11536.6(8267.6 to 17222.1)	587.3(406.5 to 896.9)	0.6(-23.3 to 43.5)
Singapore	31705.8(27073.3 to 37599.1)	716.9(612.2 to 848.9)	-36.2(-44.9 to -26.4)	128.4(103.8 to 145)	2.7(2.2 to 3)	-86.8(-88.4 to -85.4)	3242.7(2823.8 to 3707.4)	72(63.1 to 82.5)	-80.8(-82.7 to -78.4)
Slovakia	105204.4(91245.7 to 119735.3)	2008.1(1756.4 to 2261.6)	10.8(0.3 to 24)	318(225.3 to 451.5)	5.3(3.8 to 7.5)	-17.3(-45.4 to 26.4)	9819.4(7980.6 to 12478.1)	181.5(147.3 to 229.3)	-6.4(-26.1 to 23.5)
Slovenia	50159.4(42936.6 to 57525.1)	2053(1777.2 to 2329.1)	4.5(-4.9 to 16.5)	254.6(205.3 to 290.9)	7.4(6 to 8.4)	-38.6(-47.2 to -30.8)	5458.3(4702.7 to 6252.6)	201.1(175.8 to 229.1)	-30.6(-37.1 to -24.5)
Solomon Islands	4510.8(4033 to 5038.6)	2550.7(2242.8 to 2881.8)	-7.9(-13.6 to -1.4)	54.6(40.3 to 72.3)	47.2(35.2 to 61.3)	-17.4(-39.6 to 20.1)	1615.5(1239.5 to 2069.4)	1031.5(810.9 to 1291.9)	-16.9(-37.7 to 14.2)
Somalia	84091.4(74682.8 to 93849.6)	1971(1717.9 to 2246.8)	18.3(10 to 27.7)	690.4(183.7 to 1088.3)	27.5(7 to 43.2)	-21(-45.3 to 12.9)	26031.6(12982.8 to 36086.8)	738.8(334.2 to 1055.3)	-11.9(-33.7 to 19.3)
South Africa	562344.2(491954.1 to 631199.4)	2106.7(1855.3 to 2371.7)	-0.5(-4.2 to 3.2)	5588.2(4782.9 to 6493.8)	23.5(20.2 to 26.9)	-4.3(-38 to 24.4)	171752.6(151600.7 to 196145.5)	656.9(580.5 to 749.5)	-3.8(-27.3 to 12.4)
South Sudan	33001.4(28796.4 to 37479.4)	1426.2(1231.1 to 1649.7)	9.5(1.3 to 18.6)	292.6(98.4 to 490.2)	21.9(7.2 to 36.3)	-15.7(-43.4 to 21.6)	10290.3(5678.3 to 15376.9)	554.3(276.3 to 842.4)	-8.9(-32.4 to 20.9)
Spain	1386877.8(1206890.7 to 1576052.1)	2499.2(2186.8 to 2848.7)	1.5(-8.1 to 12.7)	11156.9(8534.3 to 12928.6)	12.1(9.6 to 13.9)	-30.6(-37.7 to -22.9)	176090.2(147622.8 to 198282.7)	255.3(220.1 to 287)	-24.3(-29.3 to -18.7)
Sri Lanka	236827.5(202461.9 to 275826.8)	1657.4(1427 to 1920.3)	4.7(-4.4 to 13.8)	4618(3045.7 to 6584.6)	34.1(22.6 to 48.5)	-39.5(-60.1 to 6.7)	88986.3(64130.3 to 120224.1)	620.5(449.2 to 843.2)	-38.7(-57 to -0.2)
Sudan	247171.7(219800.6 to 275835.9)	2416(2106.4 to 2745.6)	4.2(-5.6 to 14)	1417.4(635.2 to 2432.8)	19.6(8.9 to 33)	-27.8(-56.6 to 90.5)	49963.7(29039 to 74962.5)	521.8(302 to 791.8)	-23.9(-53 to 37.4)
Suriname	4959.3(4312 to 5620.6)	1469.9(1283.9 to 1667.9)	10.2(1.4 to 20)	37.6(28 to 51.8)	11.2(8.3 to 15.5)	-28.9(-47.7 to 0.6)	937.5(754.8 to 1220.4)	276.2(222.8 to 359)	-22.3(-38.8 to 2.2)
Sweden	346514(305903.8 to 387344.8)	3047.3(2696.8 to 3415.2)	2.5(-3.7 to 8.8)	2091.5(1707.3 to 2363.9)	14.2(11.9 to 15.9)	122.3(96.1 to 150.8)	47187.2(41372.2 to 52826.7)	383.6(338.2 to 427.9)	41.5(28.7 to 52.9)
Switzerland	255279.1(227361.5 to 284469.9)	2625.8(2361.1 to 2931.1)	1.4(-7.5 to 13.8)	1142.7(889.4 to 1285)	8.9(7.2 to 9.9)	2.9(-7.9 to 12.3)	26982.7(22948.5 to 30579.4)	259.4(224 to 293)	0.1(-6.8 to 7.5)
Syrian Arab Republic	155164.4(135272.4 to 177686.7)	2509(2211.9 to 2846.7)	25.9(16.6 to 36.1)	946.3(701.4 to 1294.3)	23(18.2 to 31.2)	11.7(-24.9 to 73.5)	30998.1(24005.4 to 39658.7)	545.2(436.5 to 688.9)	9(-23 to 62.5)
Taiwan (Province of China)	293026.1(248557.6 to 342908.5)	1325.6(1136.4 to 1539.6)	-30(-38.5 to -18.5)	2134.7(1678.3 to 2426.8)	8.1(6.5 to 9.2)	-58.2(-63.8 to -53.3)	51804.6(43947.9 to 60381.8)	221.1(188.4 to 258.9)	-50(-54.7 to -45)
Tajikistan	83467(74660.2 to 93375.7)	2726.9(2396.2 to 3079.8)	0.7(-7.3 to 8.2)	541.9(281.9 to 850.5)	24.3(12 to 37.6)	-41.4(-70.8 to -5.1)	16252.8(10731.1 to 23469.6)	575.5(363.2 to 815.1)	-39.9(-62.9 to -10.9)
Thailand	714259.8(615056 to 827666.9)	1263.6(1088.9 to 1460.5)	-16.7(-24.7 to -8.3)	6012.4(4364.6 to 8055.8)	9.6(7 to 12.9)	-66.3(-79 to -44.9)	142554.5(115089.7 to 176694.6)	244(197.9 to 303.3)	-61.8(-72.6 to -43.6)
Timor-Leste	9141.9(8055.6 to 10453.2)	2090.3(1815.9 to 2415)	-5.7(-14.2 to 2.1)	128(82.8 to 178.9)	36.1(23.7 to 50.3)	-27.2(-51.1 to 26.7)	3219.5(2274.1 to 4163.4)	774.3(547.7 to 1005.6)	-27.3(-48.9 to 13.6)
Togo	41024.6(35657.4 to 46145.4)	1635.5(1411.9 to 1860.7)	7.4(0.3 to 15.8)	361.6(219.5 to 579.3)	22(13.4 to 35.1)	-16.2(-42.9 to 28.3)	12409.4(9061.1 to 17717.4)	572.9(411.8 to 828.4)	-12.3(-33.3 to 21.2)
Tokelau	15.7(13.5 to 17.9)	2048.9(1779.5 to 2328.4)	-10.1(-19.1 to 0.1)	0.3(0.2 to 0.5)	36(21.4 to 63.3)	-24.7(-54.4 to 61)	6.2(4.2 to 9.8)	802.1(535.9 to 1240.7)	-24(-49.8 to 35.6)
Tonga	791.9(687.8 to 916.2)	1808.8(1567.2 to 2100.8)	-20.7(-30.4 to -9.1)	10.6(6.9 to 14.3)	24.5(16 to 33.1)	-27.3(-60.5 to 20.2)	247.3(184.9 to 319.7)	569.8(425.3 to 737.7)	-29.6(-54.5 to 8.7)
Trinidad and Tobago	11446.1(9783.3 to 13438.9)	1165.5(996.1 to 1366)	6.4(-3.1 to 17.5)	54.7(43.1 to 66.7)	5.2(4.1 to 6.4)	-33.2(-48 to -16.9)	1426.7(1188.1 to 1692.3)	140.7(116.9 to 167.1)	-18.8(-32.7 to -3.7)
Tunisia	180453.4(158131.7 to 205586.3)	2680.2(2359.9 to 3045.2)	19.5(10.5 to 29.2)	780.9(476 to 1348.9)	12.5(7.6 to 22.1)	-4.9(-44 to 87.1)	24638.9(19100.7 to 33482.6)	371.4(286.9 to 509.4)	0.3(-23.9 to 45.7)
Turkmenistan	37969.7(33085.5 to 43580.9)	1710.9(1486.4 to 1963.7)	-21.1(-32.3 to -8.9)	176.3(140.2 to 224.1)	8.5(6.8 to 10.7)	-72.2(-78.1 to -65.1)	5921.3(4943.4 to 7195)	262.9(221 to 316.9)	-60.4(-67.4 to -52.4)
Tuvalu	113(98 to 130)	2116.4(1832.9 to 2418.6)	-12.4(-19.8 to -3.7)	1.8(0.9 to 2.7)	39.7(21.1 to 58.4)	-46.8(-65.6 to 5.6)	45.1(25.9 to 64.9)	868.3(507.1 to 1231.8)	-46.2(-62.8 to -3.8)
Türkiye	1489602.1(1324824.9 to 1660941.3)	3044.9(2707.9 to 3384)	11.2(3.6 to 20.2)	12291.6(9604.7 to 15477.3)	26.5(20.8 to 33.2)	-21.5(-45.7 to 39)	284739.2(237782.7 to 337135.3)	589.1(492.1 to 696.4)	-20.6(-39.9 to 20.2)
Uganda	149035.5(129526.3 to 167588.5)	1472.7(1276.1 to 1678.5)	-0.5(-7.6 to 6.9)	1178.5(594.3 to 1972.6)	18.1(9.1 to 30.2)	-27.2(-57.8 to 31.5)	39378.8(26310.1 to 57827.3)	466.4(301.3 to 687.8)	-20.5(-44.8 to 17.8)
Ukraine	894657.2(765585.8 to 1031705.1)	1956(1698.7 to 2233.5)	-29.5(-35.7 to -22.4)	2280.1(1613.2 to 3038.5)	4.2(3 to 5.7)	-85.8(-89.8 to -81.1)	79312.1(65240.2 to 96199.2)	168.4(138.8 to 204.5)	-73.5(-77.8 to -68.5)
United Arab Emirates	35146(31232.2 to 39836.3)	2505.5(2188.4 to 2876.6)	18.2(8.3 to 28.5)	92.1(68.6 to 120.2)	45.8(30.5 to 61.8)	100.9(43.3 to 189.1)	4554.1(3845.9 to 5341.3)	856.9(632.4 to 1104.5)	49.1(13.1 to 95.2)
United Kingdom	2276760.6(2051403.9 to 2492539.6)	3306.7(2984.8 to 3617.5)	6.1(2.8 to 9.1)	20232.9(17266.7 to 21673.3)	23.9(20.7 to 25.4)	15.8(8.6 to 19.7)	384238.7(346268.6 to 410897.1)	520.7(475.2 to 554.2)	4.6(0.3 to 7.1)
United Republic of Tanzania	231205.3(198740.2 to 261858.6)	1450.8(1239.7 to 1661.3)	12.4(4.7 to 20.2)	1900.7(1271.3 to 2863.4)	17.4(11.6 to 25.5)	-16.8(-42.1 to 18.8)	63386.9(47605.5 to 88398.2)	464.8(348 to 641.7)	-10.2(-32.4 to 19.6)
United States of America	10867969.8(10285943.9 to 11417013.4)	3436.1(3255.5 to 3594.3)	9.9(3.4 to 18)	104869.4(88761.7 to 113207.4)	29(24.9 to 31)	53.1(44.8 to 57.9)	2421866.4(2194465.9 to 2596761.6)	739.5(679.4 to 792.3)	26.7(21.7 to 31.2)
United States Virgin Islands	1233.1(1048.3 to 1434.3)	1321.3(1141.3 to 1518.2)	14.2(3.2 to 26.7)	5.1(3.6 to 7.9)	4.9(3.5 to 7.6)	-52.3(-68.2 to -18)	130.4(101.5 to 174.1)	134.4(105.3 to 179.7)	-40.4(-54.4 to -14.6)
Uruguay	43012.8(37461.4 to 49410.6)	1363.2(1196.4 to 1552)	11(-1.7 to 26.4)	812.5(698.5 to 888.3)	19.5(17.2 to 21.1)	60.3(48.8 to 72.5)	13448(12074.4 to 14429.3)	390.8(361.2 to 419.1)	48.5(38.7 to 60)
Uzbekistan	283177.1(255391.7 to 318145.3)	2023.4(1817.6 to 2284.9)	-12.2(-20.1 to -2)	790.2(677 to 911.5)	7(6 to 8.1)	-65.1(-72.9 to -56.6)	28747.7(24951.5 to 32479.2)	214.9(187.5 to 243.9)	-55.2(-62.3 to -47.9)
Vanuatu	2135.8(1901.9 to 2403.6)	2366.5(2083.1 to 2687.5)	-10(-15.7 to -3.8)	37.1(15.7 to 70.2)	60.4(27.9 to 118.3)	-24.5(-44.5 to 8.3)	1072.8(536.2 to 1897.3)	1289.3(655.1 to 2270.4)	-23.5(-42.5 to 3.6)
Venezuela (Bolivarian Republic of)	324738.8(285623.8 to 365327)	2020.5(1778.3 to 2268.4)	14.9(1.9 to 26.6)	2735(2133.7 to 3424.8)	17(13.3 to 21.3)	7.9(-14.7 to 33.9)	59145.8(48284.7 to 71968.9)	367.5(299.1 to 445.6)	7.5(-11 to 29.5)
Viet Nam	1088637.1(956656.9 to 1246656.1)	2005.7(1771.8 to 2293)	10.7(1.6 to 19.4)	12834.4(8188.9 to 18845.2)	25.8(16.4 to 37.7)	-26.9(-59.3 to 63.8)	267177.7(197229.7 to 366667.1)	510.7(374 to 698.4)	-25.1(-52.6 to 47.1)
Yemen	195403.9(174466 to 220545.5)	2496.4(2187.5 to 2872.9)	0.7(-8.6 to 9.7)	1299.1(714.6 to 1854.4)	23.7(13.1 to 33.3)	-22.1(-52.5 to 48)	42134.7(28213.2 to 55144.2)	591(393.8 to 780.8)	-20.4(-47.6 to 25.4)
Zambia	63345.2(54611.2 to 71680.1)	1384.7(1193.8 to 1583.1)	7.2(-1.5 to 17.1)	570.7(373.4 to 838.5)	20.5(13.9 to 29.8)	-7.5(-40.7 to 63.6)	19435.6(14310.2 to 25952.1)	521.9(388.3 to 701.9)	-5.9(-33.4 to 50)
Zimbabwe	71106.6(62454.8 to 81589.1)	1648.4(1440.2 to 1895.9)	8.9(1.5 to 17.7)	644.9(371.8 to 896)	22.2(13.1 to 30.6)	6.7(-40.8 to 53.7)	22068.1(15815.6 to 28211.1)	582.4(413.7 to 738.3)	12.3(-23.1 to 48.5)
