# Supplementary material for: Global, Regional, and National Burden of COPD Among Women from 1990 to 2021 and Projections to 2050: A Systematic Analysis for the Global Burden of Disease Study 2021
Source: Ann Glob Health. 2025 Oct 27;91(1):73. doi: 10.5334/aogh.4883 (PMC12577549; doi:10.5334/aogh.4883)
Supplement: Supplementary Table 2. — Numbers and ASRs of prevalence, deaths, and DALYs of COPD among women, by age in 2021. [file agh-91-1-4883-s2.xlsx]

## Sheet: Sheet1
	Prevalence		Death		DALYs
Age	Number	rate	Number	rate	Number	rate
0-14 years	0(0 to 0)	0(0 to 0)	-	-	0(0 to 0)	0(0 to 0)
15-19 years	889671.8(756795.2 to 994909.2)	293(249.2 to 327.7)	667.9(505.5 to 924)	0.2(0.2 to 0.3)	127070.2(107003.9 to 150676.4)	41.8(35.2 to 49.6)
20-24 years	1252377.9(1052736.2 to 1431154.8)	426.3(358.4 to 487.2)	911.8(708.9 to 1197)	0.3(0.2 to 0.4)	170609.3(140149 to 200338.3)	58.1(47.7 to 68.2)
25-29 years	1690327.4(1423599.1 to 1958189.5)	580.9(489.2 to 672.9)	1311(1028.6 to 1749.8)	0.5(0.4 to 0.6)	226044.7(187487.1 to 267812.7)	77.7(64.4 to 92)
30-34 years	2238063.5(1900647.4 to 2591382.3)	748.7(635.8 to 866.9)	2053.9(1664.9 to 2555.6)	0.7(0.6 to 0.9)	305330(259451.7 to 355547.1)	102.1(86.8 to 118.9)
35-39 years	2571582.6(2207990.8 to 2961834.6)	925.7(794.8 to 1066.2)	3102(2535.8 to 3820.4)	1.1(0.9 to 1.4)	373238.9(317251.6 to 433063.5)	134.4(114.2 to 155.9)
40-44 years	3030911.2(2653727.2 to 3393311.1)	1221.7(1069.7 to 1367.8)	5237.9(4366.6 to 6343.7)	2.1(1.8 to 2.6)	492333.3(426722.2 to 560402.7)	198.4(172 to 225.9)
45-49 years	4648802.8(3944021.3 to 5356233.2)	1972.8(1673.7 to 2273)	10820.2(8956 to 13049.6)	4.6(3.8 to 5.5)	835435.7(719728.8 to 973556.6)	354.5(305.4 to 413.1)
50-54 years	7019816(5905518.6 to 8278570.1)	3148.7(2648.9 to 3713.3)	23712.7(19790.6 to 28310.7)	10.6(8.9 to 12.7)	1458908.7(1257255.9 to 1676228.4)	654.4(563.9 to 751.9)
55-59 years	9261805.3(7867250.5 to 10788956)	4607.8(3914 to 5367.5)	48676.6(40641 to 58358)	24.2(20.2 to 29)	2344620.6(2030789 to 2698769.5)	1166.5(1010.3 to 1342.6)
60-64 years	10699503.7(9374978.7 to 12080927.4)	6503.8(5698.7 to 7343.5)	85160.6(73360.9 to 98590.7)	51.8(44.6 to 59.9)	3253512.3(2866746.5 to 3662551.5)	1977.7(1742.6 to 2226.3)
65-69 years	13817787.9(11969712.1 to 15777485)	9595.1(8311.8 to 10955.9)	142604.3(121954.8 to 164728.3)	99(84.7 to 114.4)	4489863.1(3911315.8 to 5087376.4)	3117.8(2716 to 3532.7)
70-74 years	14992758.8(12924473 to 17100293.1)	13698.5(11808.8 to 15624.2)	223264.5(188870.5 to 259381.4)	204(172.6 to 237)	5546170.8(4809777 to 6302399.6)	5067.4(4394.6 to 5758.4)
75-79 years	13599571(11642696.7 to 15489631.8)	18862.7(16148.5 to 21484.2)	257322.9(216668.7 to 300575)	356.9(300.5 to 416.9)	5057305.5(4362611 to 5811098.9)	7014.5(6051 to 8060)
80-84 years	12308357.2(10656786.5 to 13828229.1)	24166.6(20923.9 to 27150.8)	317113.9(258279.1 to 367689.3)	622.6(507.1 to 721.9)	4759417.3(4006116.1 to 5413852.3)	9344.8(7865.7 to 10629.7)
85-89 years	8690889.4(7510665.9 to 9838257.1)	30527.4(26381.8 to 34557.6)	263671.7(205164.1 to 312274.5)	926.2(720.7 to 1096.9)	3143429(2545207.5 to 3676461.1)	11041.5(8940.2 to 12913.9)
90-94 years	4386009.2(3768605.3 to 4960905.6)	36365.6(31246.5 to 41132.2)	151555.6(115456.2 to 181314.5)	1256.6(957.3 to 1503.3)	1550231(1222612.8 to 1821864.4)	12853.4(10137 to 15105.6)
95+ years	1643360.5(1424295.4 to 1904210.5)	41728(36165.5 to 48351.5)	62274.5(45438 to 75417.4)	1581.3(1153.8 to 1915)	588351(454403.8 to 700799.3)	14939.3(11538.2 to 17794.6)
