# Supplementary material for: Global, Regional, and National Burden of COPD Among Women from 1990 to 2021 and Projections to 2050: A Systematic Analysis for the Global Burden of Disease Study 2021
Source: Ann Glob Health. 2025 Oct 27;91(1):73. doi: 10.5334/aogh.4883 (PMC12577549; doi:10.5334/aogh.4883)
Supplement: Supplementary Table 3. — Global predictions of female COPD-related numbers and ASRs of prevalence, deaths, and DALYs from 2022 to 2050. [file agh-91-1-4883-s3.xlsx]

## Sheet: Sheet1
	Prevalence		Death		DALYs
Time	Number	ASPR	Number	ASMR	Number	ASDR
1990	63558840.6(63582146 to 63535535.3)	3526.7(3525.7 to 3527.7)	1378276.3(1374764.6 to 1381787.9)	76.5(76.3 to 76.6)	29318963.2(29303078.3 to 29334848.1)	1626.8(1626.2 to 1627.5)
1991	64520672(64544100.7 to 64497243.4)	3516.8(3515.8 to 3517.7)	1396259.7(1392741.4 to 1399778.1)	76.1(76 to 76.2)	29677710.5(29661766.7 to 29693654.3)	1617.6(1617 to 1618.3)
1992	65478466.1(65502020.2 to 65454912.1)	3507.8(3506.9 to 3508.8)	1424810.5(1421267.3 to 1428353.8)	76.3(76.2 to 76.5)	30156711.5(30140671.6 to 30172751.3)	1615.6(1614.9 to 1616.2)
1993	66455750.9(66479437.4 to 66432064.3)	3500.4(3499.5 to 3501.3)	1446157.5(1442597.3 to 1449717.7)	76.2(76 to 76.3)	30520002(30503893.6 to 30536110.3)	1607.6(1606.9 to 1608.2)
1994	67456122(67479945 to 67432298.9)	3494.4(3493.5 to 3495.3)	1469691.9(1466112.5 to 1473271.2)	76.1(76 to 76.3)	30944330.5(30928138.5 to 30960522.5)	1603(1602.4 to 1603.6)
1995	68502184.7(68526154.3 to 68478215.1)	3489.9(3489 to 3490.8)	1490040.1(1486443.6 to 1493636.6)	75.9(75.8 to 76)	31212705.6(31196465.6 to 31228945.5)	1590.2(1589.6 to 1590.8)
1996	69649417.3(69673547.4 to 69625287.2)	3489.2(3488.4 to 3490.1)	1486477.8(1482893.9 to 1490061.7)	74.5(74.3 to 74.6)	31154103.2(31137905.6 to 31170300.8)	1560.7(1560.1 to 1561.3)
1997	70925454(70949764.2 to 70901143.8)	3493.3(3492.5 to 3494.2)	1476352.8(1472789 to 1479916.6)	72.7(72.6 to 72.8)	31020396.8(31004261.8 to 31036531.7)	1527.9(1527.3 to 1528.4)
1998	72300024.4(72324532.6 to 72275516.2)	3500(3499.1 to 3500.8)	1483470.4(1479905.1 to 1487035.8)	71.8(71.7 to 71.9)	31158220.9(31142073.7 to 31174368.1)	1508.3(1507.8 to 1508.9)
1999	73725815.9(73750527 to 73701104.8)	3506.4(3505.5 to 3507.3)	1487965.1(1484401.7 to 1491528.5)	70.8(70.6 to 70.9)	31290943.9(31274786.6 to 31307101.2)	1488.2(1487.6 to 1488.8)
2000	75163945.8(75188859.7 to 75139031.8)	3510.5(3509.7 to 3511.4)	1477791.5(1474248.4 to 1481334.6)	69(68.9 to 69.1)	31151570(31135473.6 to 31167666.3)	1454.9(1454.4 to 1455.5)
2001	76641647.4(76666763.2 to 76616531.7)	3513.9(3513.1 to 3514.8)	1478420.2(1474884.6 to 1481955.9)	67.8(67.7 to 67.9)	31155283.3(31139213.4 to 31171353.2)	1428.4(1427.9 to 1429)
2002	78182123.2(78207446.6 to 78156799.9)	3518.4(3517.6 to 3519.3)	1471969.6(1468449.2 to 1475490)	66.2(66.1 to 66.4)	31076678.1(31060657 to 31092699.1)	1398.5(1398 to 1399.1)
2003	79734481.2(79760014 to 79708948.5)	3522.3(3521.5 to 3523.1)	1474718.3(1471200.5 to 1478236.2)	65.1(65 to 65.3)	31090006.2(31074004.8 to 31106007.7)	1373.4(1372.9 to 1373.9)
2004	81243067.8(81268793.6 to 81217342)	3523.4(3522.6 to 3524.2)	1477463.7(1473950.1 to 1480977.3)	64.1(64 to 64.2)	31092353.3(31076378.7 to 31108328)	1348.4(1347.9 to 1348.9)
2005	82658599.7(82684497 to 82632702.5)	3520.2(3519.4 to 3521)	1456795.6(1453317.1 to 1460274)	62(61.9 to 62.1)	30793547.9(30777683.7 to 30809412.1)	1311.4(1310.9 to 1311.9)
2006	83920131(83946161.5 to 83894100.4)	3511.3(3510.5 to 3512.1)	1409309.1(1405900.3 to 1412718)	59(58.9 to 59.1)	30118099.1(30102451.8 to 30133746.3)	1260.2(1259.7 to 1260.7)
2007	85070368.6(85096504.5 to 85044232.7)	3498.9(3498.1 to 3499.6)	1399682(1396297.7 to 1403066.4)	57.6(57.5 to 57.7)	29952809(29937252.2 to 29968365.9)	1231.9(1231.5 to 1232.4)
2008	86192834.7(86219070.6 to 86166598.8)	3486(3485.2 to 3486.8)	1403879.7(1400502.9 to 1407256.5)	56.8(56.7 to 56.9)	29990919(29975398.9 to 30006439.2)	1213(1212.5 to 1213.4)
2009	87347047.1(87373381.1 to 87320713)	3475.2(3474.4 to 3475.9)	1396563.6(1393209.6 to 1399917.6)	55.6(55.5 to 55.7)	29918163(29902712.7 to 29933613.4)	1190.3(1189.9 to 1190.8)
2010	88588682.3(88615124 to 88562240.5)	3469.7(3469 to 3470.4)	1387315.3(1383987.3 to 1390643.4)	54.3(54.2 to 54.4)	29834362(29818983.8 to 29849740.2)	1168.5(1168.1 to 1168.9)
2011	89989563.3(90016127.5 to 89962999.1)	3472.1(3471.4 to 3472.9)	1387196.3(1383883.7 to 1390508.9)	53.5(53.4 to 53.6)	29927872.9(29912525.8 to 29943220.1)	1154.7(1154.3 to 1155.2)
2012	91558427.6(91585130.9 to 91531724.4)	3481.4(3480.6 to 3482.1)	1374900.4(1371617.6 to 1378183.2)	52.3(52.2 to 52.4)	29820099.5(29804838.3 to 29835360.6)	1133.9(1133.4 to 1134.3)
2013	93195846.8(93222698.4 to 93168995.2)	3493.5(3492.8 to 3494.2)	1383815.1(1380535.6 to 1387094.6)	51.9(51.8 to 52)	29901061.7(29885835.9 to 29916287.6)	1120.9(1120.4 to 1121.3)
2014	94781142.1(94808129.7 to 94754154.6)	3504.1(3503.4 to 3504.8)	1386628.8(1383360.1 to 1389897.4)	51.3(51.2 to 51.4)	29912138.2(29896967.6 to 29927308.9)	1105.9(1105.5 to 1106.3)
2015	96201406.1(96228509.2 to 96174303.1)	3509(3508.3 to 3509.7)	1388877.4(1385620 to 1392134.9)	50.7(50.6 to 50.7)	30138920(30123746.2 to 30154093.7)	1099.3(1098.9 to 1099.7)
2016	97357003.4(97384177.4 to 97329829.3)	3504.7(3504 to 3505.4)	1391535.6(1388289.6 to 1394781.7)	50.1(50 to 50.2)	30324172.7(30309009.8 to 30339335.5)	1091.6(1091.2 to 1092)
2017	98329223.2(98356437 to 98302009.4)	3494.2(3493.5 to 3494.8)	1411856.8(1408602.6 to 1415111)	50.2(50.1 to 50.3)	30720873.6(30705674.4 to 30736072.8)	1091.7(1091.3 to 1092.1)
2018	99289292.1(99316546.6 to 99262037.6)	3483.3(3482.7 to 3484)	1421840.4(1418589.5 to 1425091.3)	49.9(49.8 to 50)	31004598(30989389.2 to 31019806.8)	1087.7(1087.4 to 1088.1)
2019	100422409(100449727.5 to 100395090.4)	3478.4(3477.7 to 3479)	1426464.6(1423223.2 to 1429706)	49.4(49.3 to 49.5)	31108920.1(31093745.8 to 31124094.3)	1077.5(1077.2 to 1077.9)
2020	101674871(101702284.2 to 101647457.9)	3478.2(3477.5 to 3478.8)	1422078.5(1418853.9 to 1425303)	48.6(48.6 to 48.7)	31059879.7(31044766.2 to 31074993.1)	1062.5(1062.2 to 1062.9)
2021	102834609.4(102862114.3 to 102807104.5)	3476.2(3475.5 to 3476.8)	1431063.6(1427837.5 to 1434289.7)	48.4(48.3 to 48.4)	31311289.6(31296157.7 to 31326421.6)	1058.4(1058.1 to 1058.8)
2022	104827628.9(105849360.1 to 103805897.7)	3448.7(3415.1 to 3482.3)	1436223.2(1387211.6 to 1485234.8)	47.2(45.6 to 48.9)	31153355.2(30402391.5 to 31904318.9)	1024.9(1000.2 to 1049.6)
2023	105896357.2(107133893.1 to 104658821.3)	3440.8(3400.6 to 3481)	1421238(1360465.6 to 1482010.3)	46.2(44.2 to 48.2)	30998091.5(30077004 to 31919179)	1007.2(977.3 to 1037.1)
2024	106953840.9(108389781.6 to 105517900.1)	3432.7(3386.6 to 3478.8)	1405846.2(1335154.7 to 1476537.6)	45.1(42.9 to 47.4)	30841636.2(29772871.1 to 31910401.4)	989.9(955.6 to 1024.2)
2025	107992681.8(109616862.7 to 106368500.9)	3424.2(3372.7 to 3475.7)	1390310.2(1310858 to 1469762.3)	44.1(41.6 to 46.6)	30685403.3(29482952.2 to 31887854.4)	973(934.8 to 1011.1)
2026	109018699.7(110825695.8 to 107211703.5)	3415.6(3359 to 3472.2)	1374351.4(1286970.9 to 1461731.8)	43.1(40.3 to 45.8)	30530987.9(29204233 to 31857742.8)	956.6(915 to 998.1)
2027	110020589.7(112008003.5 to 108033175.8)	3406.9(3345.3 to 3468.4)	1357309.9(1262667.1 to 1451952.7)	42(39.1 to 45)	30365989.9(28921844.9 to 31810134.8)	940.3(895.6 to 985)
2028	111002892.2(113167587.2 to 108838197.2)	3397.9(3331.7 to 3464.2)	1339256(1237985.2 to 1440526.7)	41(37.9 to 44.1)	30194234.6(28639377.5 to 31749091.6)	924.3(876.7 to 971.9)
2029	111964038(114303369.2 to 109624706.8)	3388.7(3317.9 to 3459.5)	1320827(1213432.8 to 1428221.2)	40(36.7 to 43.2)	30019616.6(28359463.7 to 31679769.6)	908.6(858.3 to 958.8)
2030	112895210.2(115407542.6 to 110382877.9)	3379.1(3304 to 3454.3)	1302416.5(1189308.9 to 1415524.2)	39(35.6 to 42.4)	29845519.7(28084351.1 to 31606688.3)	893.3(840.6 to 946)
2031	113804491.9(116489698 to 111119285.8)	3369.8(3290.3 to 3449.3)	1283946.9(1165492.1 to 1402401.8)	38(34.5 to 41.5)	29677601.6(27818522.3 to 31536680.9)	878.8(823.7 to 933.8)
2032	114689499.7(117548956.4 to 111830043.1)	3360.4(3276.6 to 3444.1)	1264831.4(1141388.3 to 1388274.6)	37.1(33.4 to 40.7)	29508357.9(27553799.8 to 31462916)	864.6(807.3 to 921.8)
2033	115507670.9(118540333.3 to 112475008.6)	3350.8(3262.8 to 3438.8)	1244779.9(1116771.9 to 1372787.8)	36.1(32.4 to 39.8)	29327413.4(27281168.3 to 31373658.6)	850.8(791.4 to 910.1)
2034	116290155.1(119495600.8 to 113084709.4)	3341(3248.9 to 3433.1)	1224450.1(1092215.3 to 1356684.9)	35.2(31.4 to 39)	29142606.4(27007752.6 to 31277460.3)	837.3(775.9 to 898.6)
2035	117036611.7(120415032.8 to 113658190.6)	3331(3234.9 to 3427.2)	1204230.6(1068049.5 to 1340411.7)	34.3(30.4 to 38.1)	28956292(26735445.4 to 31177138.6)	824.1(760.9 to 887.3)
2036	117761954.2(121314873.5 to 114209034.9)	3321.4(3221.2 to 3421.6)	1184099.2(1044237 to 1323961.4)	33.4(29.5 to 37.3)	28775952.5(26470800.4 to 31081104.7)	811.6(746.6 to 876.6)
2037	118458366.4(122188471.7 to 114728261)	3311.8(3207.6 to 3416.1)	1163680.8(1020408.1 to 1306953.4)	32.5(28.5 to 36.5)	28594849.6(26206776.1 to 30982923.1)	799.4(732.7 to 866.2)
2038	119118938.4(123027572.9 to 115210303.9)	3302.2(3193.9 to 3410.6)	1143169.3(996761.8 to 1289576.8)	31.7(27.6 to 35.7)	28411386.2(25942539.5 to 30880232.8)	787.6(719.2 to 856.1)
2039	119737922.5(123826153.4 to 115649691.6)	3292.5(3180.1 to 3404.9)	1122584.9(973304 to 1271865.8)	30.9(26.8 to 35)	28222843.1(25675537.2 to 30770148.9)	776.1(706 to 846.1)
2040	120315311(124584772.3 to 116045849.7)	3282.6(3166.2 to 3399.1)	1101985.5(950076.6 to 1253894.5)	30.1(25.9 to 34.2)	28031259.2(25407446.7 to 30655071.8)	764.8(693.2 to 836.4)
2041	120867784.8(125321542.1 to 116414027.5)	3273.2(3152.6 to 3393.8)	1081596.1(927265.7 to 1235926.5)	29.3(25.1 to 33.5)	27846367.4(25146830.1 to 30545904.8)	754.1(681 to 827.2)
2042	121389756.7(126032092.8 to 116747420.5)	3263.9(3139.1 to 3388.8)	1061250.8(904696.7 to 1217804.9)	28.5(24.3 to 32.7)	27664289.9(24889426.4 to 30439153.4)	743.8(669.2 to 818.4)
2043	121873905.7(126707975 to 117039836.4)	3254.7(3125.6 to 3383.8)	1041300.5(882691.2 to 1199909.8)	27.8(23.6 to 32)	27481567.9(24632684 to 30330451.8)	733.9(657.8 to 810)
2044	122317982.9(127346917.7 to 117289048.1)	3245.3(3111.9 to 3378.7)	1021504.5(861033.6 to 1181975.3)	27.1(22.8 to 31.4)	27295201.6(24373898.3 to 30216504.9)	724.2(646.7 to 801.7)
2045	122725587.8(127953352.7 to 117497823)	3235.9(3098.1 to 3373.8)	1001720.9(839600.6 to 1163841.2)	26.4(22.1 to 30.7)	27106271.9(24113885.7 to 30098658.1)	714.7(635.8 to 793.6)
2046	123112847.7(128545055.7 to 117680639.8)	3227(3084.6 to 3369.4)	982110.7(818522.6 to 1145698.7)	25.7(21.5 to 30)	26922988.9(23859695.7 to 29986282.1)	705.7(625.4 to 786)
2047	123475221.9(129118858.4 to 117831585.4)	3218.3(3071.2 to 3365.4)	962625.1(797734 to 1127516.2)	25.1(20.8 to 29.4)	26741764.7(23607431.1 to 29876098.3)	697(615.3 to 778.7)
2048	123804580.5(129665821.6 to 117943339.3)	3209.6(3057.7 to 3361.6)	943543(777482 to 1109604)	24.5(20.2 to 28.8)	26557516.7(23353078.6 to 29761954.7)	688.5(605.4 to 771.6)
2049	124100079.5(130185469.6 to 118014689.4)	3200.9(3043.9 to 3357.9)	924696.2(757619.5 to 1091772.9)	23.9(19.5 to 28.2)	26369291.8(23095782.5 to 29642801.1)	680.1(595.7 to 764.6)
2050	124365590.6(130682891.3 to 118048290)	3192.3(3030.1 to 3354.4)	905885.7(737977.7 to 1073793.8)	23.3(18.9 to 27.6)	26179908.9(22837796.6 to 29522021.3)	672(586.2 to 757.8)
