# Supplementary material for: Global, Regional, and National Burden of COPD Among Women from 1990 to 2021 and Projections to 2050: A Systematic Analysis for the Global Burden of Disease Study 2021
Source: Ann Glob Health. 2025 Oct 27;91(1):73. doi: 10.5334/aogh.4883 (PMC12577549; doi:10.5334/aogh.4883)
Supplement: Supplementary Table 4. — Attributable risk ratios of five-level risk factors for female COPD mortality in 2021 globally and across SDI regions. [file agh-91-1-4883-s4.xlsx]

## Sheet: Sheet1
Location	Risk	ASDR（95% UI）
Global	Air pollution	354.9(286.7 to 434.6)
	All risk factors	496.4(417.9 to 583)
	Ambient ozone pollution	78.7(17.9 to 134.3)
	Ambient particulate matter pollution	155.7(107.7 to 201.7)
	Behavioral risks	161.6(99.8 to 224.2)
	Environmental/occupational risks	420.3(349.8 to 498.6)
	High temperature	6(-1.2 to 16.1)
	Household air pollution from solid fuels	161.7(98 to 261.8)
	Low temperature	43.7(33.6 to 55.9)
	Non-optimal temperature	49.4(33.4 to 70.6)
	Occupational particulate matter, gases, and fumes	81.9(62.7 to 105.1)
	Occupational risks	81.9(62.7 to 105.1)
	Particulate matter pollution	317.5(248.3 to 395)
	Secondhand smoke	63.5(24.5 to 102.6)
	Smoking	106.2(77.9 to 139)
	Tobacco	161.6(99.8 to 224.2)
High SDI	Air pollution	49.7(34.8 to 66.1)
	All risk factors	210.1(178.4 to 241.9)
	Ambient ozone pollution	19.3(4.3 to 33.2)
	Ambient particulate matter pollution	32.4(22.5 to 43.7)
	Behavioral risks	145.6(108.9 to 183.2)
	Environmental/occupational risks	98.4(82.7 to 115.4)
	High temperature	1.2(-1.2 to 4.6)
	Household air pollution from solid fuels	0.1(0 to 1.1)
	Low temperature	32.1(28.1 to 35.2)
	Non-optimal temperature	33.1(27.7 to 38.3)
	Occupational particulate matter, gases, and fumes	25.5(19.4 to 32.5)
	Occupational risks	25.5(19.4 to 32.5)
	Particulate matter pollution	32.5(22.6 to 44.1)
	Secondhand smoke	14.4(5.6 to 23.6)
	Smoking	135.8(104.5 to 168)
	Tobacco	145.6(108.9 to 183.2)
High-middle SDI	Air pollution	172.6(131.1 to 235.9)
	All risk factors	303.8(246 to 378.2)
	Ambient ozone pollution	38(8 to 67.3)
	Ambient particulate matter pollution	133.9(101.1 to 173.3)
	Behavioral risks	127.9(79.6 to 182)
	Environmental/occupational risks	236.9(187.2 to 303.5)
	High temperature	1.9(-1.7 to 7.1)
	Household air pollution from solid fuels	13(0.6 to 78.2)
	Low temperature	39.9(31.8 to 50.8)
	Non-optimal temperature	41.6(30.8 to 55.3)
	Occupational particulate matter, gases, and fumes	65(47.4 to 88.8)
	Occupational risks	65(47.4 to 88.8)
	Particulate matter pollution	146.9(109.1 to 208.9)
	Secondhand smoke	52.7(20.9 to 86.1)
	Smoking	83.8(59.3 to 115.9)
	Tobacco	127.9(79.6 to 182)
Middle SDI	Air pollution	370.7(270.6 to 507.4)
	All risk factors	527.3(418 to 666.4)
	Ambient ozone pollution	69.7(14.7 to 122.5)
	Ambient particulate matter pollution	229.6(150.8 to 296.1)
	Behavioral risks	156.6(88 to 232.1)
	Environmental/occupational risks	458.2(352.3 to 584.4)
	High temperature	4.8(-0.9 to 13)
	Household air pollution from solid fuels	101.7(21.8 to 264.8)
	Low temperature	56(41.9 to 72.9)
	Non-optimal temperature	60.4(42 to 83.2)
	Occupational particulate matter, gases, and fumes	111.3(79.9 to 149.5)
	Occupational risks	111.3(79.9 to 149.5)
	Particulate matter pollution	331.4(228.5 to 467.7)
	Secondhand smoke	85(32.5 to 139)
	Smoking	80(54.5 to 111.2)
	Tobacco	156.6(88 to 232.1)
Low-middle SDI	Air pollution	957(742.9 to 1148.5)
	All risk factors	1091.5(867.2 to 1287.8)
	Ambient ozone pollution	233.1(50.4 to 403.9)
	Ambient particulate matter pollution	270.6(142.9 to 395.8)
	Behavioral risks	263.5(147.7 to 391.6)
	Environmental/occupational risks	1020.6(804.6 to 1213.6)
	High temperature	21.7(-1.6 to 52.7)
	Household air pollution from solid fuels	601.8(386.5 to 840.9)
	Low temperature	49(22.4 to 78.6)
	Non-optimal temperature	69.6(22.5 to 127.4)
	Occupational particulate matter, gases, and fumes	135(98.9 to 178.8)
	Occupational risks	135(98.9 to 178.8)
	Particulate matter pollution	872.4(656.5 to 1059.6)
	Secondhand smoke	124.4(47.9 to 211)
	Smoking	153.9(102.2 to 216.2)
	Tobacco	263.5(147.7 to 391.6)
Low SDI	Air pollution	992.2(791.6 to 1206.4)
	All risk factors	1089.1(894.2 to 1318.9)
	Ambient ozone pollution	209.4(43.4 to 358.3)
	Ambient particulate matter pollution	164.2(100.1 to 250.1)
	Behavioral risks	233(134.8 to 347.8)
	Environmental/occupational risks	1041.1(840.9 to 1266.8)
	High temperature	14.2(-3.6 to 40.4)
	Household air pollution from solid fuels	767.2(588.3 to 950.4)
	Low temperature	51.2(28.1 to 77.9)
	Non-optimal temperature	64.7(25.2 to 114.5)
	Occupational particulate matter, gases, and fumes	140(103.3 to 185)
	Occupational risks	140(103.3 to 185)
	Particulate matter pollution	931.5(736.2 to 1143.5)
	Secondhand smoke	82.2(30.1 to 141.9)
	Smoking	161.4(109.6 to 234.1)
	Tobacco	233(134.8 to 347.8)
